# Supplementary material for: Reinterpretation of Conflicting ClinVar BRCA1 Missense Variants Using VarSome and CanVIG-UK Gene-Specific Guidance
Source: Diagnostics (Basel). 2024 Dec 14;14(24):2821. doi: 10.3390/diagnostics14242821 (PMC11675547; doi:10.3390/diagnostics14242821)
Supplement: Supplementary file 1 [file diagnostics-14-02821-s001.zip]

Archive with 2 entries (2 files):
- diagnostics-3307629-supplementary_Table.xlsx
- diagnostics-3307629_Supplementary_Figure S1.pdf
