# Supplementary material for: Reinterpretation of Conflicting ClinVar BRCA1 Missense Variants Using VarSome and CanVIG-UK Gene-Specific Guidance
Source: Diagnostics (Basel). 2024 Dec 14;14(24):2821. doi: 10.3390/diagnostics14242821 (PMC11675547; doi:10.3390/diagnostics14242821)
Supplement: Supplementary file 1 [file diagnostics-14-02821-s001.zip › diagnostics-3307629-supplementary_Table.xlsx]

## Sheet: Supplementary Table S1
Table S1. List of 450 Conflicting ClinVar BRCA1 Missense Variants Analyzed Using VarSome and CanVIG-UK
No.	Variant description	ClinVar data (download Dec. 2022)						VarSome_Interpretation		CanVIG-UK_Interpretation		ClinVar update data (download May.2024)
		Total # of submissions	# of submissions with classification	PV/LPV (%)	VUS (%)	LBV/BV (%)	Classification	VarSome_evidences	Varsome_Classification	CanVIG-UK_evidences	CanVIG-UK_Classification	Classification
1	NM_007294.4(BRCA1):c.5332G>A (p.Asp1778Asn)	6	PV/LPV(5) VUS(1) LBV/BV(0)	83.3333	16.6667	0	Conflicting	PP3_vstr PP5_sup PS3 PM1 PM2_sup PM5	PV	PS3(splicing_abnormal) PM2 PS4_sup PM1_sup	LPV	PV/LPV
2	NM_007294.4(BRCA1):c.5282T>C (p.Phe1761Ser)	5	PV/LPV(4) VUS(1) LBV/BV(0)	80	20	0	Conflicting	PP3_str PP5_sup PS3_vstr PM1 PM2_sup	PV	PS3 PP5_mod PM2 PP3	LPV	Conflicting
3	NM_007294.4(BRCA1):c.5143A>T (p.Ser1715Cys)	5	PV/LPV(4) VUS(1) LBV/BV(0)	80	20	0	Conflicting	PP3_mod PP5_sup PM1 PM2_sup PM5_str	PV	PS3 PM2 PM5 PP3	PV	LPV
4	NM_007294.4(BRCA1):c.5408G>C (p.Gly1803Ala)	5	PV/LPV(4) VUS(1) LBV/BV(0)	80	20	0	Conflicting	PP5_sup PM2_sup BP1 BP4	VUS	PS3(splicing_abnormal) PP5_mod PM2 PM1_sup	LPV	PV/LPV
5	NM_007294.4(BRCA1):c.122A>T (p.His41Leu)	8	PV/LPV(6) VUS(2) LBV/BV(0)	75	25	0	Conflicting	PP3_str PP5_mod PS3 PM1_str PM2_sup PM5_str	PV	PS3 PM2 PP3	LPV	Conflicting
6	NM_007294.4(BRCA1):c.5140G>T (p.Val1714Phe)	4	PV/LPV(3) VUS(1) LBV/BV(0)	75	25	0	Conflicting	PP3_mod PP5_sup PM1 PM2_sup PM5	LPV	PS3 PM2 PP3	LPV	Conflicting
7	NM_007294.4(BRCA1):c.5357T>C (p.Leu1786Pro)	8	PV/LPV(6) VUS(2) LBV/BV(0)	75	25	0	Conflicting	PP3_mod PP5_sup PM1 PM2_sup	LPV	PS3 PM2 PP3	LPV	Conflicting
8	NM_007294.4(BRCA1):c.121C>A (p.His41Asn)	3	PV/LPV(2) VUS(1) LBV/BV(0)	66.6667	33.3333	0	Conflicting	PP3_str PP5_sup PM1_str PM2_sup PM5_str	PV	PS3 PM2 PP3	LPV	Conflicting
9	NM_007294.4(BRCA1):c.4963T>C (p.Ser1655Pro)	6	PV/LPV(4) VUS(2) LBV/BV(0)	66.6667	33.3333	0	Conflicting	PP3_mod PP5_sup PM2_sup PM5	LPV	PS3 PM2 PM5 PP3	LPV	Conflicting
10	NM_007294.4(BRCA1):c.5098A>G (p.Thr1700Ala)	3	PV/LPV(2) VUS(1) LBV/BV(0)	66.6667	33.3333	0	Conflicting	PP3 PP5_sup PM1_str PM2_sup	LPV	PS3 PM2 PP3	LPV	Conflicting
11	NM_007294.4(BRCA1):c.5108A>G (p.Tyr1703Cys)	3	PV/LPV(2) VUS(1) LBV/BV(0)	66.6667	33.3333	0	Conflicting	PP3_mod PP5_sup PM1_str PM2_sup	LPV	PS3 PM2 PP3	LPV	Conflicting
12	NM_007294.4(BRCA1):c.5153G>C (p.Trp1718Ser)	3	PV/LPV(2) VUS(1) LBV/BV(0)	66.6667	33.3333	0	Conflicting	PP3_vstr PP5_sup PM1 PM2_sup PM5_str	PV	PM2 PM5 PP3 PP5	LPV	Conflicting
13	NM_007294.4(BRCA1):c.5242G>T (p.Gly1748Cys)	3	PV/LPV(2) VUS(1) LBV/BV(0)	66.6667	33.3333	0	Conflicting	PP3_mod PP5_sup PM1 PM2_sup PM5	LPV	PS3 PM2 PP3	LPV	Conflicting
14	NM_007294.4(BRCA1):c.5252G>C (p.Arg1751Pro)	3	PV/LPV(2) VUS(1) LBV/BV(0)	66.6667	33.3333	0	Conflicting	PP3_mod PP5_sup PM1 PM2_sup PM5	LPV	PS3 PM2 PP3 PP5	LPV	Conflicting
15	NM_007294.4(BRCA1):c.5090G>A (p.Cys1697Tyr)	3	PV/LPV(2) VUS(1) LBV/BV(0)	66.6667	33.3333	0	Conflicting	PP3_mod PP5_sup PM1_str PM2_sup PM5_str	PV	PS3 PM2 PM5 PP3	LPV	LPV
16	NM_007294.4(BRCA1):c.5258G>C (p.Arg1753Thr)	3	PV/LPV(2) VUS(1) LBV/BV(0)	66.6667	33.3333	0	Conflicting	PP3_mod PP5_sup PS3 PM1_sup PM2_sup	LPV	PS3 PM2 PP3 PP5	LPV	PV/LPV
17	NM_007294.4(BRCA1):c.5425G>T (p.Val1809Phe)	3	PV/LPV(2) VUS(1) LBV/BV(0)	66.6667	33.3333	0	Conflicting	PP3 PP5_sup PM2_sup PM5	VUS	PM2 PM1_sup PM5_sup BP4	VUS	Conflicting
18	NM_007294.4(BRCA1):c.70T>A (p.Cys24Ser)	3	PV/LPV(2) VUS(1) LBV/BV(0)	66.6667	33.3333	0	Conflicting	PP3_str PP5_sup PS1 PM1_str PM2_sup PM5_str	PV	PS3 PM2 PP3	LPV	Conflicting
19	NM_007294.4(BRCA1):c.71G>A (p.Cys24Tyr)	3	PV/LPV(2) VUS(1) LBV/BV(0)	66.6667	33.3333	0	Conflicting	PP3_str PP5_sup PM1_str PM2_sup PM5_str	PV	PS3 PM2 PP3	LPV	Conflicting
20	NM_007294.4(BRCA1):c.5152T>G (p.Trp1718Gly)	5	PV/LPV(3) VUS(2) LBV/BV(0)	60	40	0	Conflicting	PP3_mod PP5_sup PM1 PM2_sup PM5_str	PV	PS3 PM2 PP3	LPV	Conflicting
21	NM_007294.4(BRCA1):c.5138T>C (p.Val1713Ala)	7	PV/LPV(4) VUS(3) LBV/BV(0)	57.1429	42.8571	0	Conflicting	PP3 PP5_sup PS3 PM1 PM2_sup	LPV	PS3 PM2 PP3	LPV	Conflicting
22	NM_007294.4(BRCA1):c.100C>T (p.Pro34Ser)	2	PV/LPV(1) VUS(1) LBV/BV(0)	50	50	0	Conflicting	PP3_str PM1 PM2_sup	LPV	PS3 PM2 PP3	LPV	Conflicting
23	NM_007294.4(BRCA1):c.247G>T (p.Val83Phe)	2	PV/LPV(1) VUS(1) LBV/BV(0)	50	50	0	Conflicting	PP3 PM2_sup BP1	VUS	PS3 PM2 PP3 PS4_sup	LPV	Conflicting
24	NM_007294.4(BRCA1):c.4185G>C (p.Gln1395His)	2	PV/LPV(1) VUS(1) LBV/BV(0)	50	50	0	Conflicting	PP3_str PP5_sup PM2_sup BP1	VUS	PM2 PP3	VUS	Conflicting
25	NM_007294.4(BRCA1):c.4970T>C (p.Leu1657Pro)	2	PV/LPV(1) VUS(1) LBV/BV(0)	50	50	0	Conflicting	PP3_mod PP5_sup PM1_sup PM2_sup	VUS	PS3 PM2 PP3	LPV	Conflicting
26	NM_007294.4(BRCA1):c.5003T>C (p.Phe1668Ser)	2	PV/LPV(1) VUS(1) LBV/BV(0)	50	50	0	Conflicting	PP3_mod PM2_sup BP1	VUS	PS3 PM2 PP3	LPV	Conflicting
27	NM_007294.4(BRCA1):c.5236C>G (p.His1746Asp)	2	PV/LPV(1) VUS(1) LBV/BV(0)	50	50	0	Conflicting	PP3_mod PM1 PM2_sup	VUS	PS3 PM2 PP3	LPV	Conflicting
28	NM_007294.4(BRCA1):c.5254G>A (p.Ala1752Thr)	4	PV/LPV(2) VUS(2) LBV/BV(0)	50	50	0	Conflicting	PP3 PP5_sup PM1 PM2_sup	VUS	PS3 PM2	LPV	Conflicting
29	NM_007294.4(BRCA1):c.5165C>A (p.Ser1722Tyr)	4	PV/LPV(2) VUS(2) LBV/BV(0)	50	50	0	Conflicting	PP3 PP5_sup PM1 PM2_sup PM5_str	LPV	PM2 PM5 PP3 PM1_sup	LPV	LPV
30	NM_007294.4(BRCA1):c.5257A>G (p.Arg1753Gly)	2	PV/LPV(1) VUS(1) LBV/BV(0)	50	50	0	Conflicting	PP3_mod PP5_sup PM1 PM2_sup PM5	LPV	PS3 PM2 PP3	LPV	Conflicting
31	NM_007294.4(BRCA1):c.5254G>C (p.Ala1752Pro)	2	PV/LPV(1) VUS(1) LBV/BV(0)	50	50	0	Conflicting	PP3_mod PP5_sup PM1 PM2_sup	LPV	PS3 PM2	LPV	PV/LPV
32	NM_007294.4(BRCA1):c.5282T>G (p.Phe1761Cys)	2	PV/LPV(1) VUS(1) LBV/BV(0)	50	50	0	Conflicting	PP3_str PP5_sup PM1 PM2_sup PM5	PV	PS3 PM2 PP3	LPV	Conflicting
33	NM_007294.4(BRCA1):c.5362G>T (p.Gly1788Cys)	2	PV/LPV(1) VUS(1) LBV/BV(0)	50	50	0	Conflicting	PP3_str PP5_sup PM1 PM2_sup PM5_str	PV	PS3 PM2 PM5 PP3	LPV	LPV
34	NM_007294.4(BRCA1):c.5339T>G (p.Leu1780Arg)	2	PV/LPV(1) VUS(1) LBV/BV(0)	50	50	0	Conflicting	PP3_mod PP5_sup PM1_sup PM2_sup PM5	LPV	PS3 PM2 PM5	LPV	Conflicting
35	NM_007294.4(BRCA1):c.5561T>C (p.Leu1854Pro)	2	PV/LPV(1) VUS(1) LBV/BV(0)	50	50	0	Conflicting	PP3_mod PM2_sup BP1	VUS	PS3 PM2 PP3	LPV	Conflicting
36	NM_007294.4(BRCA1):c.56A>C (p.Gln19Pro)	2	PV/LPV(1) VUS(1) LBV/BV(0)	50	50	0	Conflicting	PP3 PM1 PM2_sup	VUS	PS3 PM2 PP3	LPV	Conflicting
37	NM_007294.4(BRCA1):c.779A>G (p.Lys260Arg)	2	PV/LPV(1) VUS(1) LBV/BV(0)	50	50	0	Conflicting	PM2_sup BP1 BP4	LBV	PM2 PP3	VUS	Conflicting
38	NM_007294.4(BRCA1):c.80G>C (p.Cys27Ser)	2	PV/LPV(1) VUS(1) LBV/BV(0)	50	50	0	Conflicting	PP3_vstr PP5_sup PM1 PM2_sup	PV	PS3 PM2 PP3	LPV	Conflicting
39	NM_007294.4(BRCA1):c.5521A>C (p.Ser1841Arg)	5	PV/LPV(2) VUS(3) LBV/BV(0)	40	60	0	Conflicting	PP3_mod PP5_sup PM1_str PM2_sup	LPV	PS3 PM2 PP3	LPV	LPV
40	NM_007294.4(BRCA1):c.5365G>A (p.Ala1789Thr)	5	PV/LPV(2) VUS(3) LBV/BV(0)	40	60	0	Conflicting	PP3_mod PP5_sup PM1 PM2_sup	LPV	PS3 PM2 PP3 PP5	LPV	Conflicting
41	NM_007294.4(BRCA1):c.101C>T (p.Pro34Leu)	3	PV/LPV(1) VUS(2) LBV/BV(0)	33.3333	66.6667	0	Conflicting	PP3_str PM1 PM2_sup	LPV	PS3 PM2 PP3	LPV	Conflicting
42	NM_007294.4(BRCA1):c.286G>C (p.Asp96His)	3	PV/LPV(1) VUS(2) LBV/BV(0)	33.3333	66.6667	0	Conflicting	PP3_mod PM2_sup PM5	VUS	PS3 PM2 PP3	LPV	Conflicting
43	NM_007294.4(BRCA1):c.32T>G (p.Val11Gly)	3	PV/LPV(1) VUS(2) LBV/BV(0)	33.3333	66.6667	0	Conflicting	PP3 PM1_sup PM2_sup	VUS	PS3 PM2 PP3	LPV	Conflicting
44	NM_007294.4(BRCA1):c.5075A>T (p.Asp1692Val)	3	PV/LPV(1) VUS(2) LBV/BV(0)	33.3333	66.6667	0	Conflicting	PP3_mod PM1 PM2_sup PM5_str	LPV	PS3 PM2 PP3	LPV	Conflicting
45	NM_007294.4(BRCA1):c.5141T>C (p.Val1714Ala)	3	PV/LPV(1) VUS(2) LBV/BV(0)	33.3333	66.6667	0	Conflicting	PP3_mod PP5_sup PM1 PM2_sup PM5	LPV	PM2 PP3 PM1_sup	VUS	Conflicting
46	NM_007294.4(BRCA1):c.5191G>A (p.Glu1731Lys)	3	PV/LPV(1) VUS(2) LBV/BV(0)	33.3333	66.6667	0	Conflicting	PP3_mod PP5_sup PM2_sup BP1	VUS	PS3 PM2	LPV	Conflicting
47	NM_007294.4(BRCA1):c.5200T>A (p.Phe1734Ile)	3	PV/LPV(1) VUS(2) LBV/BV(0)	33.3333	66.6667	0	Conflicting	PP3_str PM1 PM2_sup	LPV	PS3 PM2 PP3	LPV	Conflicting
48	NM_007294.4(BRCA1):c.5522G>A (p.Ser1841Asn)	6	PV/LPV(2) VUS(4) LBV/BV(0)	33.3333	66.6667	0	Conflicting	PP3_mod PP5_sup PM1 PM2_sup	LPV	PS3 PP5_mod PM2	LPV	Conflicting
49	NM_007294.4(BRCA1):c.5528C>A (p.Ala1843Glu)	3	PV/LPV(1) VUS(2) LBV/BV(0)	33.3333	66.6667	0	Conflicting	PP3_mod PM1 PM2_sup PM5	LPV	PS3 PM2	LPV	Conflicting
50	NM_007294.4(BRCA1):c.74C>T (p.Pro25Leu)	3	PV/LPV(1) VUS(2) LBV/BV(0)	33.3333	66.6667	0	Conflicting	PP3_mod PM1_str PM2_sup	LPV	PS3 PM2 PP3	LPV	Conflicting
51	NM_007294.4(BRCA1):c.5202T>G (p.Phe1734Leu)	4	PV/LPV(1) VUS(3) LBV/BV(0)	25	75	0	Conflicting	PP3_str PM1 PM2_sup	LPV	PS3 PM2 PP3	LPV	Conflicting
52	NM_007294.4(BRCA1):c.5288G>T (p.Gly1763Val)	4	PV/LPV(1) VUS(3) LBV/BV(0)	25	75	0	Conflicting	PP3_mod PM1 PM2_sup	VUS	PS3 PM2 PP3	LPV	Conflicting
53	NM_007294.4(BRCA1):c.5522G>C (p.Ser1841Thr)	4	PV/LPV(1) VUS(3) LBV/BV(0)	25	75	0	Conflicting	PP3 PM1 PM2_sup	VUS	PS3 PM2	LPV	Conflicting
54	NM_007294.4(BRCA1):c.83T>C (p.Leu28Pro)	5	PV/LPV(1) VUS(4) LBV/BV(0)	20	80	0	Conflicting	PP3_str PM2_sup BP1	VUS	PS3 PM2 PP3 BP6	LPV	Conflicting
55	NM_007294.4(BRCA1):c.441G>C (p.Leu147Phe)	7	PV/LPV(1) VUS(6) LBV/BV(0)	14.2857	85.7143	0	Conflicting	PP3_str PP5_sup PM2_sup BP1	VUS	PM2_sup BP1	VUS	VUS
56	NM_007294.4(BRCA1):c.1259A>G (p.Asp420Gly)	9	PV/LPV(0) VUS(8) LBV/BV(1)	0	88.8889	11.1111	Conflicting	PM2_sup PM5 BP4	VUS	BP1	VUS	Conflicting
57	NM_007294.4(BRCA1):c.2050C>T (p.Pro684Ser)	9	PV/LPV(0) VUS(8) LBV/BV(1)	0	88.8889	11.1111	Conflicting	PM2_sup BP1 BP4	LBV	BP1 BP6	LBV	Conflicting
58	NM_007294.4(BRCA1):c.3649T>C (p.Ser1217Pro)	9	PV/LPV(0) VUS(8) LBV/BV(1)	0	88.8889	11.1111	Conflicting	PM2_sup PM5 BP4_mod	VUS	BS1 BP1	LBV	Conflicting
59	NM_007294.4(BRCA1):c.1534C>G (p.Leu512Val)	8	PV/LPV(0) VUS(7) LBV/BV(1)	0	87.5	12.5	Conflicting	PP3 PM2_sup BP1	VUS	(PM2) BP1 BP6	LBV	Conflicting
60	NM_007294.4(BRCA1):c.2183G>A (p.Arg728Lys)	8	PV/LPV(0) VUS(7) LBV/BV(1)	0	87.5	12.5	Conflicting	PM2_sup BP1 BP3 BP4_mod	LBV	(PM2_sup) BP1 BP4 BP6	LBV	Conflicting
61	NM_007294.4(BRCA1):c.3800T>C (p.Leu1267Ser)	8	PV/LPV(0) VUS(7) LBV/BV(1)	0	87.5	12.5	Conflicting	PM2_sup BP1 BP3 BP4_str	LBV	(PM2_sup) BP1 BP6	LBV	Conflicting
62	NM_007294.4(BRCA1):c.1405G>A (p.Ala469Thr)	7	PV/LPV(0) VUS(6) LBV/BV(1)	0	85.7143	14.2857	Conflicting	PM2_sup BP1 BP4_mod	LBV	PM2 BP1	VUS	Conflicting
63	NM_007294.4(BRCA1):c.1745C>T (p.Thr582Met)	7	PV/LPV(0) VUS(6) LBV/BV(1)	0	85.7143	14.2857	Conflicting	PM2_sup BP1 BP3 BP4	LBV	(PM2_sup) BP1 BP4	LBV	Conflicting
64	NM_007294.4(BRCA1):c.189A>T (p.Leu63Phe)	7	PV/LPV(0) VUS(6) LBV/BV(1)	0	85.7143	14.2857	Conflicting	PM1_str PM2_sup	VUS	PM2 PP3	VUS	Conflicting
65	NM_007294.4(BRCA1):c.2387C>T (p.Thr796Ile)	7	PV/LPV(0) VUS(6) LBV/BV(1)	0	85.7143	14.2857	Conflicting	PM2_sup BP1 BP3 BP4_mod	LBV	BS1 BP1	LBV	Conflicting
66	NM_007294.4(BRCA1):c.3410T>C (p.Met1137Thr)	7	PV/LPV(0) VUS(6) LBV/BV(1)	0	85.7143	14.2857	Conflicting	PM2_sup BP1 BP3 BP4	LBV	(PM2) BP1 BP4	LBV	Conflicting
67	NM_007294.4(BRCA1):c.3424G>C (p.Ala1142Pro)	7	PV/LPV(0) VUS(6) LBV/BV(1)	0	85.7143	14.2857	Conflicting	PM2_sup BP1 BP3 BP4_mod	LBV	(PM2) BP1 BP4 BP6	LBV	Conflicting
68	NM_007294.4(BRCA1):c.3722C>A (p.Ser1241Tyr)	7	PV/LPV(0) VUS(6) LBV/BV(1)	0	85.7143	14.2857	Conflicting	PM2_sup BP1 BP4_mod	LBV	PM2 BP1	VUS	Conflicting
69	NM_007294.4(BRCA1):c.4361T>C (p.Val1454Ala)	7	PV/LPV(0) VUS(6) LBV/BV(1)	0	85.7143	14.2857	Conflicting	PM2_sup BP1 BP4_mod	LBV	PM2 PP3	VUS	Conflicting
70	NM_007294.4(BRCA1):c.5327C>T (p.Pro1776Leu)	7	PV/LPV(0) VUS(6) LBV/BV(1)	0	85.7143	14.2857	Conflicting	PM1 PM2_sup	VUS	PM1_sup PM2_sup BS3	VUS	Conflicting
71	NM_007294.4(BRCA1):c.5429T>C (p.Val1810Ala)	7	PV/LPV(0) VUS(6) LBV/BV(1)	0	85.7143	14.2857	Conflicting	PP3_mod PM2_sup PM5	VUS	PP3 PM1_sup PM2_sup BS3	VUS	Conflicting
72	NM_007294.4(BRCA1):c.5492C>G (p.Pro1831Arg)	7	PV/LPV(0) VUS(6) LBV/BV(1)	0	85.7143	14.2857	Conflicting	PM1_sup PM2_sup BP4_mod	VUS	PM2 PM1_sup BS3	VUS	Conflicting
73	NM_007294.4(BRCA1):c.5504G>A (p.Arg1835Gln)	7	PV/LPV(0) VUS(6) LBV/BV(1)	0	85.7143	14.2857	Conflicting	PM1_str PM2_sup	VUS	PM1_sup PM2_sup BP6	VUS	Conflicting
74	NM_007294.4(BRCA1):c.1747A>G (p.Lys583Glu)	6	PV/LPV(0) VUS(5) LBV/BV(1)	0	83.3333	16.6667	Conflicting	PM2_sup BP1 BP3 BP4_mod	LBV	BP1	VUS	Conflicting
75	NM_007294.4(BRCA1):c.1837A>G (p.Arg613Gly)	6	PV/LPV(0) VUS(5) LBV/BV(1)	0	83.3333	16.6667	Conflicting	PM2_sup BP1 BP3	LBV	PM2 PP3 BP1	VUS	Conflicting
76	NM_007294.4(BRCA1):c.1849A>G (p.Thr617Ala)	6	PV/LPV(0) VUS(5) LBV/BV(1)	0	83.3333	16.6667	Conflicting	PM2_sup BP1 BP3 BP4_mod	LBV	PM2 BP1	VUS	Conflicting
77	NM_007294.4(BRCA1):c.2060A>C (p.Gln687Pro)	6	PV/LPV(0) VUS(5) LBV/BV(1)	0	83.3333	16.6667	Conflicting	PM2_sup BP1 BP4	LBV	BP1 BP6	LBV	Conflicting
78	NM_007294.4(BRCA1):c.259T>G (p.Leu87Val)	6	PV/LPV(0) VUS(5) LBV/BV(1)	0	83.3333	16.6667	Conflicting	PP5_mod PM2_sup BP1 BP4	VUS	PM1_sup PM2_sup BS3	VUS	Conflicting
79	NM_007294.4(BRCA1):c.3010G>C (p.Glu1004Gln)	6	PV/LPV(0) VUS(5) LBV/BV(1)	0	83.3333	16.6667	Conflicting	PM2_sup BP1 BP3 BP4	LBV	PM2_sup BP1	VUS	Conflicting
80	NM_007294.4(BRCA1):c.3560G>A (p.Ser1187Asn)	6	PV/LPV(0) VUS(5) LBV/BV(1)	0	83.3333	16.6667	Conflicting	PM2_sup PM5 BP4_mod	VUS	(PM2_sup) BP1 BP4	LBV	Conflicting
81	NM_007294.4(BRCA1):c.3815A>G (p.Asn1272Ser)	6	PV/LPV(0) VUS(5) LBV/BV(1)	0	83.3333	16.6667	Conflicting	PM2_sup BP1 BP3 BP4_str	LBV	BP1 BP4	LBV	Conflicting
82	NM_007294.4(BRCA1):c.4046C>G (p.Thr1349Arg)	6	PV/LPV(0) VUS(5) LBV/BV(1)	0	83.3333	16.6667	Conflicting	PM2_sup BP1 BP4_mod	LBV	(PM2) BP1 BP6	LBV	Conflicting
83	NM_007294.4(BRCA1):c.4654T>C (p.Tyr1552His)	6	PV/LPV(0) VUS(5) LBV/BV(1)	0	83.3333	16.6667	Conflicting	PM2_sup BP1 BP3 BP4_mod	LBV	PM2 BP1	VUS	Conflicting
84	NM_007294.4(BRCA1):c.4733A>G (p.Asp1578Gly)	6	PV/LPV(0) VUS(5) LBV/BV(1)	0	83.3333	16.6667	Conflicting	PM2_sup BP1 BP4_mod	LBV	PM2 BP1	VUS	Conflicting
85	NM_007294.4(BRCA1):c.4735C>G (p.Pro1579Ala)	6	PV/LPV(0) VUS(5) LBV/BV(1)	0	83.3333	16.6667	Conflicting	PM2_sup BP1 BP4_mod	LBV	BP1	VUS	Conflicting
86	NM_007294.4(BRCA1):c.484G>C (p.Val162Leu)	6	PV/LPV(0) VUS(5) LBV/BV(1)	0	83.3333	16.6667	Conflicting	PM2_sup BP1 BP4	LBV	BP1	VUS	Conflicting
87	NM_007294.4(BRCA1):c.5071A>G (p.Thr1691Ala)	6	PV/LPV(0) VUS(5) LBV/BV(1)	0	83.3333	16.6667	Conflicting	PP3 PM1_str PM2_sup PM5_str	PV	PM2 PP3 PM1_sup PM5_sup	VUS	Conflicting
88	NM_007294.4(BRCA1):c.5501C>T (p.Thr1834Ile)	6	PV/LPV(0) VUS(5) LBV/BV(1)	0	83.3333	16.6667	Conflicting	PM1 PM2_sup BP4	VUS	PM1_sup PM2_sup BS3	VUS	Conflicting
89	NM_007294.4(BRCA1):c.655G>A (p.Asp219Asn)	6	PV/LPV(0) VUS(5) LBV/BV(1)	0	83.3333	16.6667	Conflicting	PM2_sup BP1 BP4_str	LBV	PP3 PM2_sup	VUS	Conflicting
90	NM_007294.4(BRCA1):c.1712T>C (p.Ile571Thr)	11	PV/LPV(0) VUS(9) LBV/BV(2)	0	81.8182	18.1818	Conflicting	PM2_sup PM5_str BP4_str	VUS	BP1	VUS	Conflicting
91	NM_007294.4(BRCA1):c.4262A>G (p.His1421Arg)	11	PV/LPV(0) VUS(9) LBV/BV(2)	0	81.8182	18.1818	Conflicting	PM2_sup BP1 BP4_mod	LBV	PM1_sup PM2_sup BP4 BP6	VUS	Conflicting
92	NM_007294.4(BRCA1):c.1075C>T (p.Pro359Ser)	5	PV/LPV(0) VUS(4) LBV/BV(1)	0	80	20	Conflicting	PM2_sup BP1 BP3 BP4	LBV	(PM2) BP1 BP6	LBV	Conflicting
93	NM_007294.4(BRCA1):c.1202G>A (p.Gly401Glu)	5	PV/LPV(0) VUS(4) LBV/BV(1)	0	80	20	Conflicting	PM2_sup BP1 BP4_str	LBV	PM2 BP1	VUS	Conflicting
94	NM_007294.4(BRCA1):c.1342C>T (p.His448Tyr)	5	PV/LPV(0) VUS(4) LBV/BV(1)	0	80	20	Conflicting	PM2_sup BP1	VUS	(PM2_sup) BP1 BP6	LBV	Conflicting
95	NM_007294.4(BRCA1):c.1357G>C (p.Glu453Gln)	5	PV/LPV(0) VUS(4) LBV/BV(1)	0	80	20	Conflicting	PM2_sup BP1 BP4_mod	LBV	PM2_sup BP1	VUS	Conflicting
96	NM_007294.4(BRCA1):c.1713A>G (p.Ile571Met)	5	PV/LPV(0) VUS(4) LBV/BV(1)	0	80	20	Conflicting	PM2_sup PM5_str BP4_str	VUS	PM2_sup BP1	VUS	Conflicting
97	NM_007294.4(BRCA1):c.1771A>G (p.Ile591Val)	5	PV/LPV(0) VUS(4) LBV/BV(1)	0	80	20	Conflicting	PM2_sup BP1 BP3 BP4_mod	LBV	PM2_sup BP1	VUS	Conflicting
98	NM_007294.4(BRCA1):c.2268G>T (p.Arg756Ser)	5	PV/LPV(0) VUS(4) LBV/BV(1)	0	80	20	Conflicting	PM2_sup BP1 BP3 BP4_str	LBV	(PM2_sup) BP1 BP4	LBV	Conflicting
99	NM_007294.4(BRCA1):c.22G>A (p.Val8Ile)	5	PV/LPV(0) VUS(4) LBV/BV(1)	0	80	20	Conflicting	PM2_sup BP1 BP4_str	LBV	PM1_sup BS3	LBV	Conflicting
100	NM_007294.4(BRCA1):c.2393C>T (p.Pro798Leu)	5	PV/LPV(0) VUS(4) LBV/BV(1)	0	80	20	Conflicting	PM2_sup BP1 BP3 BP4_mod	LBV	(PM2_sup) BP1 BP4	LBV	Conflicting
101	NM_007294.4(BRCA1):c.2468G>T (p.Arg823Ile)	5	PV/LPV(0) VUS(4) LBV/BV(1)	0	80	20	Conflicting	PM2_sup BP1 BP3 BP4	LBV	PM2 BP1	VUS	Conflicting
102	NM_007294.4(BRCA1):c.2500G>C (p.Gly834Arg)	5	PV/LPV(0) VUS(4) LBV/BV(1)	0	80	20	Conflicting	PM2_sup BP1 BP3 BP4_str	LBV	(PM2_sup) BP1 BP4	LBV	Conflicting
103	NM_007294.4(BRCA1):c.2518A>T (p.Ser840Cys)	5	PV/LPV(0) VUS(4) LBV/BV(1)	0	80	20	Conflicting	PM2_sup BP1 BP3 BP4_mod	LBV	PM2 BP1	VUS	Conflicting
104	NM_007294.4(BRCA1):c.2666C>T (p.Ser889Phe)	5	PV/LPV(0) VUS(4) LBV/BV(1)	0	80	20	Conflicting	PM2_sup BP1	VUS	PM2_sup BP1	VUS	Conflicting
105	NM_007294.4(BRCA1):c.3040A>T (p.Met1014Leu)	5	PV/LPV(0) VUS(4) LBV/BV(1)	0	80	20	Conflicting	PM2_sup BP1 BP3 BP4_str	LBV	(PM2_sup) BP1 BP4 BP6	LBV	Conflicting
106	NM_007294.4(BRCA1):c.3220A>G (p.Arg1074Gly)	5	PV/LPV(0) VUS(4) LBV/BV(1)	0	80	20	Conflicting	PM2_sup BP1 BP3 BP4_mod	LBV	(PM2_sup) BP1 BP6	LBV	Conflicting
107	NM_007294.4(BRCA1):c.3247A>G (p.Met1083Val)	5	PV/LPV(0) VUS(4) LBV/BV(1)	0	80	20	Conflicting	PM2_sup BP1 BP3 BP4_str	LBV	(PM2) BP1 BP4	LBV	Conflicting
108	NM_007294.4(BRCA1):c.3267G>T (p.Leu1089Phe)	5	PV/LPV(0) VUS(4) LBV/BV(1)	0	80	20	Conflicting	PM2_sup BP1 BP4	LBV	(PM2) BP1 BP6	LBV	Conflicting
109	NM_007294.4(BRCA1):c.3270A>T (p.Gln1090His)	5	PV/LPV(0) VUS(4) LBV/BV(1)	0	80	20	Conflicting	PP3 PM2_sup BP1	VUS	BP1	VUS	Conflicting
110	NM_007294.4(BRCA1):c.3355A>T (p.Thr1119Ser)	5	PV/LPV(0) VUS(4) LBV/BV(1)	0	80	20	Conflicting	PM2_sup BP1 BP3 BP4_mod	LBV	BP1	VUS	Conflicting
111	NM_007294.4(BRCA1):c.3367G>T (p.Asp1123Tyr)	5	PV/LPV(0) VUS(4) LBV/BV(1)	0	80	20	Conflicting	PP3_mod PM2_sup BP1 BP3	VUS	PM2_sup BP1	VUS	Conflicting
112	NM_007294.4(BRCA1):c.3662A>C (p.Glu1221Ala)	5	PV/LPV(0) VUS(4) LBV/BV(1)	0	80	20	Conflicting	PM2_sup BP1 BP4	LBV	BS1 BP1	LBV	Conflicting
113	NM_007294.4(BRCA1):c.3737C>A (p.Thr1246Asn)	5	PV/LPV(0) VUS(4) LBV/BV(1)	0	80	20	Conflicting	PM2_sup BP1 BP3 BP4_mod	LBV	(PM2) BP1 BP4	LBV	Conflicting
114	NM_007294.4(BRCA1):c.3760A>G (p.Lys1254Glu)	5	PV/LPV(0) VUS(4) LBV/BV(1)	0	80	20	Conflicting	PM2_sup BP1 BP3 BP4_str	LBV	PM2 BP1	VUS	Conflicting
115	NM_007294.4(BRCA1):c.3842A>C (p.Gln1281Pro)	5	PV/LPV(0) VUS(4) LBV/BV(1)	0	80	20	Conflicting	PM2_sup BP1 BP3 BP4	LBV	PP5 PM2_sup BP1	VUS	Conflicting
116	NM_007294.4(BRCA1):c.389A>T (p.Tyr130Phe)	5	PV/LPV(0) VUS(4) LBV/BV(1)	0	80	20	Conflicting	PM2_sup BP1 BP4	LBV	PM2 BP1	VUS	Conflicting
117	NM_007294.4(BRCA1):c.4144T>A (p.Cys1382Ser)	5	PV/LPV(0) VUS(4) LBV/BV(1)	0	80	20	Conflicting	PM2_sup BP1 BP4_str	LBV	PM2_sup BP1	VUS	Conflicting
118	NM_007294.4(BRCA1):c.4181C>T (p.Thr1394Ile)	5	PV/LPV(0) VUS(4) LBV/BV(1)	0	80	20	Conflicting	PP3 PM2_sup BP1	VUS	PM1_sup PM2_sup	VUS	Conflicting
119	NM_007294.4(BRCA1):c.4393A>G (p.Ile1465Val)	5	PV/LPV(0) VUS(4) LBV/BV(1)	0	80	20	Conflicting	PM2_sup BP1 BP4_str	LBV	(PM2) BP1 BP4	LBV	Conflicting
120	NM_007294.4(BRCA1):c.4610A>G (p.Gln1537Arg)	5	PV/LPV(0) VUS(4) LBV/BV(1)	0	80	20	Conflicting	PM2_sup BP1 BP3 BP4_mod	LBV	PM2 BP1	VUS	Conflicting
121	NM_007294.4(BRCA1):c.4669G>C (p.Asp1557His)	5	PV/LPV(0) VUS(4) LBV/BV(1)	0	80	20	Conflicting	PM2_sup BP1 BP4	LBV	BP1	VUS	Conflicting
122	NM_007294.4(BRCA1):c.4858A>G (p.Thr1620Ala)	5	PV/LPV(0) VUS(4) LBV/BV(1)	0	80	20	Conflicting	PM2_sup BP1 BP3 BP4_mod BP6	LBV	PM2 BP1	VUS	Conflicting
123	NM_007294.4(BRCA1):c.4973C>A (p.Thr1658Asn)	5	PV/LPV(0) VUS(4) LBV/BV(1)	0	80	20	Conflicting	PM1_sup PM2_sup	VUS	PM2 PM1_sup	VUS	Conflicting
124	NM_007294.4(BRCA1):c.5285G>T (p.Arg1762Met)	5	PV/LPV(0) VUS(4) LBV/BV(1)	0	80	20	Conflicting	PM1 PM2_sup	VUS	PM2 PM1_sup BS3	VUS	Conflicting
125	NM_007294.4(BRCA1):c.5296A>G (p.Ile1766Val)	5	PV/LPV(0) VUS(4) LBV/BV(1)	0	80	20	Conflicting	PM1 PM2_sup PM5_str BP4	LPV	PM1 PM2 BS3	VUS	Conflicting
126	NM_007294.4(BRCA1):c.5318C>T (p.Thr1773Ile)	5	PV/LPV(0) VUS(4) LBV/BV(1)	0	80	20	Conflicting	PM1 PM2_sup	VUS	PM2 PM1_sup BS3	VUS	Conflicting
127	NM_007294.4(BRCA1):c.5371G>T (p.Val1791Leu)	5	PV/LPV(0) VUS(4) LBV/BV(1)	0	80	20	Conflicting	PP3_mod PM1 PM2_sup	VUS	PM1_sup PM2_sup BS3	VUS	Conflicting
128	NM_007294.4(BRCA1):c.5481G>A (p.Met1827Ile)	5	PV/LPV(0) VUS(4) LBV/BV(1)	0	80	20	Conflicting	PM2_sup BP1 BP4 BS3	LBV	PM1_sup PM2_sup BS3	VUS	Conflicting
129	NM_007294.4(BRCA1):c.60A>C (p.Lys20Asn)	5	PV/LPV(0) VUS(4) LBV/BV(1)	0	80	20	Conflicting	PM1_str PM2_sup	VUS	PM2 PM1_sup BS3	VUS	Conflicting
130	NM_007294.4(BRCA1):c.884A>G (p.Asp295Gly)	5	PV/LPV(0) VUS(4) LBV/BV(1)	0	80	20	Conflicting	PM2_sup BP1 BP3 BP4	LBV	BS1 BP1	LBV	Conflicting
131	NM_007294.4(BRCA1):c.886A>G (p.Arg296Gly)	5	PV/LPV(0) VUS(4) LBV/BV(1)	0	80	20	Conflicting	PM2_sup BP1 BP3	LBV	PM2 BP1	VUS	Conflicting
132	NM_007294.4(BRCA1):c.889A>C (p.Met297Leu)	5	PV/LPV(0) VUS(4) LBV/BV(1)	0	80	20	Conflicting	PM2_sup BP1 BP3 BP4	LBV	PM2 BP1	VUS	Conflicting
133	NM_007294.4(BRCA1):c.97G>C (p.Glu33Gln)	5	PV/LPV(0) VUS(4) LBV/BV(1)	0	80	20	Conflicting	PM1 PM2_sup	VUS	PM2 PM1_sup BS3	VUS	Conflicting
134	NM_007294.4(BRCA1):c.994C>T (p.Arg332Trp)	5	PV/LPV(0) VUS(4) LBV/BV(1)	0	80	20	Conflicting	PM2_sup BP1 BP4	LBV	BP1 BP6	LBV	Conflicting
135	NM_007294.4(BRCA1):c.3143G>A (p.Gly1048Asp)	9	PV/LPV(0) VUS(7) LBV/BV(2)	0	77.7778	22.2222	Conflicting	PM2_sup BP1 BP4_mod	LBV	BS1 BP1 BP4 BP6	BV	Conflicting
136	NM_007294.4(BRCA1):c.172C>A (p.Pro58Thr)	4	PV/LPV(0) VUS(3) LBV/BV(1)	0	75	25	Conflicting	PM1 PM2_sup BP4	VUS	PM2 PM1_sup BS3	VUS	Conflicting
137	NM_007294.4(BRCA1):c.172C>G (p.Pro58Ala)	4	PV/LPV(0) VUS(3) LBV/BV(1)	0	75	25	Conflicting	PM1 PM2_sup BP4	VUS	PM1_sup PM2_sup BS3	VUS	Conflicting
138	NM_007294.4(BRCA1):c.1775G>A (p.Ser592Asn)	4	PV/LPV(0) VUS(3) LBV/BV(1)	0	75	25	Conflicting	PM2_sup BP1 BP3 BP4_str	LBV	PM2 BP1	VUS	Conflicting
139	NM_007294.4(BRCA1):c.1895G>A (p.Ser632Asn)	4	PV/LPV(0) VUS(3) LBV/BV(1)	0	75	25	Conflicting	PM2_sup BP1 BP3 BP4_mod	LBV	PM2_sup BP1	VUS	Conflicting
140	NM_007294.4(BRCA1):c.1897C>T (p.Pro633Ser)	4	PV/LPV(0) VUS(3) LBV/BV(1)	0	75	25	Conflicting	PM2_sup BP1 BP3 BP4	LBV	PM2_sup BP1	VUS	Conflicting
141	NM_007294.4(BRCA1):c.2043T>G (p.Ser681Arg)	4	PV/LPV(0) VUS(3) LBV/BV(1)	0	75	25	Conflicting	PM2_sup BP1 BP4_mod	LBV	PM2 BP1	VUS	Conflicting
142	NM_007294.4(BRCA1):c.2120G>A (p.Gly707Asp)	4	PV/LPV(0) VUS(3) LBV/BV(1)	0	75	25	Conflicting	PM2_sup BP1 BP4_mod	LBV	PM2_sup BP1	VUS	Conflicting
143	NM_007294.4(BRCA1):c.216C>G (p.Ser72Arg)	4	PV/LPV(0) VUS(3) LBV/BV(1)	0	75	25	Conflicting	PM2_sup BP1	VUS	PM1_sup PM2_sup BS3	VUS	Conflicting
144	NM_007294.4(BRCA1):c.2245G>T (p.Asp749Tyr)	4	PV/LPV(0) VUS(3) LBV/BV(1)	0	75	25	Conflicting	PP5_sup PM2_sup BP1 BP3	VUS	(PM2_sup) BP1 BP6	LBV	Conflicting
145	NM_007294.4(BRCA1):c.2346T>A (p.Ser782Arg)	4	PV/LPV(0) VUS(3) LBV/BV(1)	0	75	25	Conflicting	PM2_sup BP1	VUS	(PM2) BP1 BP6	LBV	Conflicting
146	NM_007294.4(BRCA1):c.2503C>T (p.His835Tyr)	4	PV/LPV(0) VUS(3) LBV/BV(1)	0	75	25	Conflicting	PM2_sup BP1 BP3 BP4_mod	LBV	(PM2) BP1 BP6	LBV	Conflicting
147	NM_007294.4(BRCA1):c.2630A>G (p.Asn877Ser)	4	PV/LPV(0) VUS(3) LBV/BV(1)	0	75	25	Conflicting	PM2_sup BP1 BP3 BP4_str	LBV	(PM2_sup) BP1 BP4	LBV	Conflicting
148	NM_007294.4(BRCA1):c.2765C>G (p.Thr922Arg)	4	PV/LPV(0) VUS(3) LBV/BV(1)	0	75	25	Conflicting	PM2_sup BP1 BP3 BP4_mod	LBV	(PM2_sup) BP1 BP4 BP6	LBV	Conflicting
149	NM_007294.4(BRCA1):c.2798G>A (p.Gly933Asp)	4	PV/LPV(0) VUS(3) LBV/BV(1)	0	75	25	Conflicting	PM2_sup BP1 BP4_mod	LBV	(PM2) BP1 BP4	LBV	Conflicting
150	NM_007294.4(BRCA1):c.2812C>T (p.Pro938Ser)	4	PV/LPV(0) VUS(3) LBV/BV(1)	0	75	25	Conflicting	PM2_sup BP1 BP4_mod	LBV	PM2 BP1	VUS	Conflicting
151	NM_007294.4(BRCA1):c.2960A>G (p.Lys987Arg)	4	PV/LPV(0) VUS(3) LBV/BV(1)	0	75	25	Conflicting	PM2_sup BP1 BP3 BP4_str	LBV	(PM2_sup) BP1 BP4	LBV	Conflicting
152	NM_007294.4(BRCA1):c.2987A>G (p.Lys996Arg)	4	PV/LPV(0) VUS(3) LBV/BV(1)	0	75	25	Conflicting	PM2_sup BP1 BP3 BP4	LBV	PM2 BP1	VUS	Conflicting
153	NM_007294.4(BRCA1):c.3181A>G (p.Ile1061Val)	4	PV/LPV(0) VUS(3) LBV/BV(1)	0	75	25	Conflicting	PM2_sup BP1 BP3 BP4_str	LBV	PM2 BP1	VUS	Conflicting
154	NM_007294.4(BRCA1):c.3556C>T (p.Leu1186Phe)	4	PV/LPV(0) VUS(3) LBV/BV(1)	0	75	25	Conflicting	PM2_sup BP1 BP4_str	LBV	(PM2) BP1 BP4	LBV	Conflicting
155	NM_007294.4(BRCA1):c.3581C>T (p.Thr1194Ile)	4	PV/LPV(0) VUS(3) LBV/BV(1)	0	75	25	Conflicting	PM2_sup BP1 BP4_mod	LBV	(PM2) BP1 BP6	LBV	Conflicting
156	NM_007294.4(BRCA1):c.3746C>G (p.Thr1249Ser)	4	PV/LPV(0) VUS(3) LBV/BV(1)	0	75	25	Conflicting	PM2_sup BP1 BP3 BP4_str	LBV	BP1	VUS	Conflicting
157	NM_007294.4(BRCA1):c.3914A>T (p.Asp1305Val)	4	PV/LPV(0) VUS(3) LBV/BV(1)	0	75	25	Conflicting	PM2_sup BP1 BP3	LBV	PM2 BP1	VUS	Conflicting
158	NM_007294.4(BRCA1):c.4184A>G (p.Gln1395Arg)	4	PV/LPV(0) VUS(3) LBV/BV(1)	0	75	25	Conflicting	PP3_str PM2_sup PM5	LPV	PM2 PP3 BP6_str	VUS	Conflicting
159	NM_007294.4(BRCA1):c.4315C>T (p.Leu1439Phe)	4	PV/LPV(0) VUS(3) LBV/BV(1)	0	75	25	Conflicting	PM2_sup BP1 BP4_str	LBV	(PM2_sup) BP1 BP4	LBV	Conflicting
160	NM_007294.4(BRCA1):c.4352A>G (p.Glu1451Gly)	4	PV/LPV(0) VUS(3) LBV/BV(1)	0	75	25	Conflicting	PM2_sup BP1 BP4_str	LBV	(PM2) BP1 BP4	LBV	Conflicting
161	NM_007294.4(BRCA1):c.4657T>A (p.Leu1553Met)	4	PV/LPV(0) VUS(3) LBV/BV(1)	0	75	25	Conflicting	PM2_sup BP1 BP4	LBV	PM2 BP1	VUS	Conflicting
162	NM_007294.4(BRCA1):c.4730C>A (p.Ser1577Tyr)	4	PV/LPV(0) VUS(3) LBV/BV(1)	0	75	25	Conflicting	PM2_sup BP1 BP4_mod	LBV	PM2 BP1	VUS	Conflicting
163	NM_007294.4(BRCA1):c.4892G>A (p.Ser1631Asn)	4	PV/LPV(0) VUS(3) LBV/BV(1)	0	75	25	Conflicting	PM2_sup BP1 BP3 BP4_mod	LBV	(PM2_sup) BS3 BP1	LBV	Conflicting
164	NM_007294.4(BRCA1):c.4903G>A (p.Glu1635Lys)	4	PV/LPV(0) VUS(3) LBV/BV(1)	0	75	25	Conflicting	PM2_sup BP1 BP3 BP4_mod	LBV	PP5_mod BS3 BP1	VUS	Conflicting
165	NM_007294.4(BRCA1):c.4981G>A (p.Glu1661Lys)	4	PV/LPV(0) VUS(3) LBV/BV(1)	0	75	25	Conflicting	PP3 PM1 PM2_sup	VUS	PM2 PM1_sup BS3	VUS	Conflicting
166	NM_007294.4(BRCA1):c.4997A>G (p.Tyr1666Cys)	4	PV/LPV(0) VUS(3) LBV/BV(1)	0	75	25	Conflicting	PM2_sup BP1 BP4	LBV	PM1_sup BS3	LBV	Conflicting
167	NM_007294.4(BRCA1):c.5101C>A (p.Leu1701Met)	4	PV/LPV(0) VUS(3) LBV/BV(1)	0	75	25	Conflicting	PM1_str PM2_sup	VUS	PM2 PM1_sup BS3	VUS	Conflicting
168	NM_007294.4(BRCA1):c.5129G>A (p.Gly1710Glu)	4	PV/LPV(0) VUS(3) LBV/BV(1)	0	75	25	Conflicting	PP3_mod PM1 PM2_sup	VUS	PP3 PM1_sup PM2_sup BS3	VUS	Conflicting
169	NM_007294.4(BRCA1):c.5147A>G (p.Tyr1716Cys)	4	PV/LPV(0) VUS(3) LBV/BV(1)	0	75	25	Conflicting	PP3 PM1 PM2_sup	VUS	PM2 PP3 PM1_sup BS3	VUS	Conflicting
170	NM_007294.4(BRCA1):c.5177G>T (p.Arg1726Ile)	4	PV/LPV(0) VUS(3) LBV/BV(1)	0	75	25	Conflicting	PM1_sup PM2_sup BP4	VUS	PM2 PM1_sup BS3	VUS	Conflicting
171	NM_007294.4(BRCA1):c.5343A>C (p.Glu1781Asp)	4	PV/LPV(0) VUS(3) LBV/BV(1)	0	75	25	Conflicting	PP3 PM1_sup PM2_sup	VUS	PM2 PM1_sup BS3	VUS	Conflicting
172	NM_007294.4(BRCA1):c.5458G>A (p.Gly1820Ser)	4	PV/LPV(0) VUS(3) LBV/BV(1)	0	75	25	Conflicting	PM2_sup BP1 BP4_mod	LBV	PM2 PM1_sup BS3	VUS	Conflicting
173	NM_007294.4(BRCA1):c.5512G>A (p.Val1838Met)	4	PV/LPV(0) VUS(3) LBV/BV(1)	0	75	25	Conflicting	PP3_mod PM1_str PM2_sup PM5_str	PV	PM1 PM2 PM5_sup	VUS	Conflicting
174	NM_007294.4(BRCA1):c.5531T>C (p.Leu1844Pro)	4	PV/LPV(0) VUS(3) LBV/BV(1)	0	75	25	Conflicting	PP3 PM1 PM2_sup	VUS	PM2 PP3 PM1_sup BS3	VUS	Conflicting
175	NM_007294.4(BRCA1):c.5555C>T (p.Thr1852Ile)	4	PV/LPV(0) VUS(3) LBV/BV(1)	0	75	25	Conflicting	PM2_sup BP1	VUS	PM2 PM1_sup BS3	VUS	Conflicting
176	NM_007294.4(BRCA1):c.577A>G (p.LyDJ53Glu)	4	PV/LPV(0) VUS(3) LBV/BV(1)	0	75	25	Conflicting	PM2_sup BP1 BP3 BP4	LBV	PM2 BP1	VUS	Conflicting
177	NM_007294.4(BRCA1):c.722C>T (p.Pro241Leu)	4	PV/LPV(0) VUS(3) LBV/BV(1)	0	75	25	Conflicting	PM2_sup BP1 BP4_str	LBV	(PM2) BP1 BP6	LBV	Conflicting
178	NM_007294.4(BRCA1):c.932C>T (p.Pro311Leu)	4	PV/LPV(0) VUS(3) LBV/BV(1)	0	75	25	Conflicting	PM2_sup BP1	VUS	(PM2) BP1 BP6	LBV	Conflicting
179	NM_007294.4(BRCA1):c.954T>A (p.His318Gln)	4	PV/LPV(0) VUS(3) LBV/BV(1)	0	75	25	Conflicting	PM2_sup BP1 BP4_str	LBV	PM2 BP1	VUS	Conflicting
180	NM_007294.4(BRCA1):c.1802A>G (p.His601Arg)	8	PV/LPV(0) VUS(6) LBV/BV(2)	0	75	25	Conflicting	PM2_sup BP1 BP3 BP4_mod	LBV	BP1	VUS	Conflicting
181	NM_007294.4(BRCA1):c.20G>A (p.Arg7His)	8	PV/LPV(0) VUS(6) LBV/BV(2)	0	75	25	Conflicting	PM2_sup BP1 BP4_mod	LBV	PM1_sup BS3	LBV	Conflicting
182	NM_007294.4(BRCA1):c.230C>T (p.Thr77Met)	8	PV/LPV(0) VUS(6) LBV/BV(2)	0	75	25	Conflicting	PM2_sup BP1	VUS	PP5_str PP3*(spliceAI) BS3	VUS	Conflicting
183	NM_007294.4(BRCA1):c.3944C>G (p.Pro1315Arg)	8	PV/LPV(0) VUS(6) LBV/BV(2)	0	75	25	Conflicting	PM2_sup BP1 BP3 BP4	LBV	PM2_sup BP1	VUS	Conflicting
184	NM_007294.4(BRCA1):c.2662C>T (p.His888Tyr)	12	PV/LPV(0) VUS(9) LBV/BV(3)	0	75	25	Conflicting	PM2_sup BP1 BP3 BP4_mod	LBV	BP1	VUS	Conflicting
185	NM_007294.4(BRCA1):c.2123C>T (p.Ser708Phe)	7	PV/LPV(0) VUS(5) LBV/BV(2)	0	71.4286	28.5714	Conflicting	PM2_sup BP1 BP4_str	LBV	(PM2) BP1 BP4	LBV	Conflicting
186	NM_007294.4(BRCA1):c.2268G>C (p.Arg756Ser)	7	PV/LPV(0) VUS(5) LBV/BV(2)	0	71.4286	28.5714	Conflicting	PM2_sup BP1 BP3 BP4_str	LBV	BP1 BP4	LBV	Conflicting
187	NM_007294.4(BRCA1):c.2481A>C (p.Glu827Asp)	7	PV/LPV(0) VUS(5) LBV/BV(2)	0	71.4286	28.5714	Conflicting	PM2_sup BP1 BP3 BP4_mod	LBV	PM2_sup BP1	VUS	Conflicting
188	NM_007294.4(BRCA1):c.4031A>G (p.Asp1344Gly)	7	PV/LPV(0) VUS(5) LBV/BV(2)	0	71.4286	28.5714	Conflicting	PM2_sup BP1 BP4_mod	LBV	(PM2) BP1 BP6	LBV	Conflicting
189	NM_007294.4(BRCA1):c.4127C>G (p.Thr1376Arg)	7	PV/LPV(0) VUS(5) LBV/BV(2)	0	71.4286	28.5714	Conflicting	PM2_sup BP1 BP4_mod	LBV	BP1	VUS	Conflicting
190	NM_007294.4(BRCA1):c.124A>C (p.Ile42Leu)	3	PV/LPV(0) VUS(2) LBV/BV(1)	0	66.6667	33.3333	Conflicting	PM1_str PM2_sup	VUS	PM2 PM1_sup BS3	VUS	Conflicting
191	NM_007294.4(BRCA1):c.1409G>A (p.Ser470Asn)	3	PV/LPV(0) VUS(2) LBV/BV(1)	0	66.6667	33.3333	Conflicting	PM2_sup BP1 BP4_mod	LBV	PM2 BP1	VUS	Conflicting
192	NM_007294.4(BRCA1):c.1423A>T (p.Ser475Cys)	3	PV/LPV(0) VUS(2) LBV/BV(1)	0	66.6667	33.3333	Conflicting	PM2_sup BP1 BP3	LBV	(PM2_sup) BP1 BP6	LBV	Conflicting
193	NM_007294.4(BRCA1):c.1456T>A (p.Phe486Ile)	3	PV/LPV(0) VUS(2) LBV/BV(1)	0	66.6667	33.3333	Conflicting	PM2_sup BP1 BP3 BP4_mod	LBV	PM2 BP1	VUS	Conflicting
194	NM_007294.4(BRCA1):c.1581G>C (p.Lys527Asn)	3	PV/LPV(0) VUS(2) LBV/BV(1)	0	66.6667	33.3333	Conflicting	PM2_sup BP1	VUS	PM2_sup BP1	VUS	Conflicting
195	NM_007294.4(BRCA1):c.1666A>G (p.Lys556Glu)	3	PV/LPV(0) VUS(2) LBV/BV(1)	0	66.6667	33.3333	Conflicting	PM2_sup BP1 BP4_str	LBV	PP5_mod PM2 BP1	VUS	Conflicting
196	NM_007294.4(BRCA1):c.1684A>G (p.Ile562Val)	3	PV/LPV(0) VUS(2) LBV/BV(1)	0	66.6667	33.3333	Conflicting	PM2_sup BP1 BP4_str	LBV	PM2 BP1	VUS	Conflicting
197	NM_007294.4(BRCA1):c.170G>C (p.Gly57Ala)	3	PV/LPV(0) VUS(2) LBV/BV(1)	0	66.6667	33.3333	Conflicting	PM1 PM2_sup	VUS	PM2 PM1_sup BS3	VUS	Conflicting
198	NM_007294.4(BRCA1):c.176C>T (p.Ser59Leu)	3	PV/LPV(0) VUS(2) LBV/BV(1)	0	66.6667	33.3333	Conflicting	PM1 PM2_sup BP4	VUS	PM2 PP3	VUS	Conflicting
199	NM_007294.4(BRCA1):c.2144C>G (p.Thr715Ser)	3	PV/LPV(0) VUS(2) LBV/BV(1)	0	66.6667	33.3333	Conflicting	PM2_sup BP1 BP3 BP4_str	LBV	(PM2) BP1 BP4	LBV	Conflicting
200	NM_007294.4(BRCA1):c.2173A>G (p.Ser725Gly)	3	PV/LPV(0) VUS(2) LBV/BV(1)	0	66.6667	33.3333	Conflicting	PM2_sup BP1 BP3 BP4_mod	LBV	(PM2) BP1 BP4	LBV	Conflicting
201	NM_007294.4(BRCA1):c.222A>C (p.Gln74His)	3	PV/LPV(0) VUS(2) LBV/BV(1)	0	66.6667	33.3333	Conflicting	PM2_sup BP1	VUS	PM2 PM1_sup BS3	VUS	Conflicting
202	NM_007294.4(BRCA1):c.2283A>C (p.Glu761Asp)	3	PV/LPV(0) VUS(2) LBV/BV(1)	0	66.6667	33.3333	Conflicting	PM2_sup PM5 BP4_mod	VUS	(PM2) BP1 BP4	LBV	Conflicting
203	NM_007294.4(BRCA1):c.255G>T (p.Glu85Asp)	3	PV/LPV(0) VUS(2) LBV/BV(1)	0	66.6667	33.3333	Conflicting	PM2_sup BP1	VUS	PM1_sup PM2_sup BS3	VUS	Conflicting
204	NM_007294.4(BRCA1):c.2657C>G (p.Ser886Cys)	3	PV/LPV(0) VUS(2) LBV/BV(1)	0	66.6667	33.3333	Conflicting	PM2_sup BP1 BP3 BP4_str	LBV	(PM2) BP1 BP4	LBV	Conflicting
205	NM_007294.4(BRCA1):c.2702T>C (p.Phe901Ser)	3	PV/LPV(0) VUS(2) LBV/BV(1)	0	66.6667	33.3333	Conflicting	PM2_sup BP1 BP3 BP4_str	LBV	(PM2_sup) BP1 BP4	LBV	Conflicting
206	NM_007294.4(BRCA1):c.2917C>A (p.Leu973Ile)	3	PV/LPV(0) VUS(2) LBV/BV(1)	0	66.6667	33.3333	Conflicting	PM2_sup BP1 BP3 BP4_str	LBV	(PM2) BP1 BP4	LBV	Conflicting
207	NM_007294.4(BRCA1):c.3041T>C (p.Met1014Thr)	3	PV/LPV(0) VUS(2) LBV/BV(1)	0	66.6667	33.3333	Conflicting	PM2_sup BP1 BP3 BP4_mod	LBV	(PM2) BP1 BP4	LBV	Conflicting
208	NM_007294.4(BRCA1):c.3179A>C (p.Glu1060Ala)	3	PV/LPV(0) VUS(2) LBV/BV(1)	0	66.6667	33.3333	Conflicting	PM2_sup BP1 BP3 BP4_str	LBV	PM2 BP1	VUS	Conflicting
209	NM_007294.4(BRCA1):c.3356C>G (p.Thr1119Ser)	3	PV/LPV(0) VUS(2) LBV/BV(1)	0	66.6667	33.3333	Conflicting	PM2_sup BP1 BP3 BP4_mod	LBV	(PM2) BP1 BP4	LBV	Conflicting
210	NM_007294.4(BRCA1):c.350A>T (p.His117Leu)	3	PV/LPV(0) VUS(2) LBV/BV(1)	0	66.6667	33.3333	Conflicting	PM2_sup BP1 BP4_str	LBV	PM2 BP1	VUS	Conflicting
211	NM_007294.4(BRCA1):c.3707A>G (p.Asn1236Ser)	3	PV/LPV(0) VUS(2) LBV/BV(1)	0	66.6667	33.3333	Conflicting	PM2_sup BP1 BP3 BP4_str	LBV	(PM2_sup) BP1 BP4	LBV	Conflicting
212	NM_007294.4(BRCA1):c.3712C>T (p.Pro1238Ser)	3	PV/LPV(0) VUS(2) LBV/BV(1)	0	66.6667	33.3333	Conflicting	PM2_sup BP1 BP3 BP4_mod	LBV	PM2 BP1	VUS	Conflicting
213	NM_007294.4(BRCA1):c.3734G>A (p.Ser1245Asn)	3	PV/LPV(0) VUS(2) LBV/BV(1)	0	66.6667	33.3333	Conflicting	PM2_sup BP1 BP4_str	LBV	(PM2) BP1 BP4	LBV	Conflicting
214	NM_007294.4(BRCA1):c.3974G>A (p.Arg1325Lys)	3	PV/LPV(0) VUS(2) LBV/BV(1)	0	66.6667	33.3333	Conflicting	PM2_sup BP1 BP4_mod	LBV	PM2 BP1	VUS	Conflicting
215	NM_007294.4(BRCA1):c.4081A>G (p.Met1361Val)	3	PV/LPV(0) VUS(2) LBV/BV(1)	0	66.6667	33.3333	Conflicting	PM2_sup BP1 BP4_str	LBV	PM2 BP1	VUS	Conflicting
216	NM_007294.4(BRCA1):c.4454C>T (p.Thr1485Ile)	3	PV/LPV(0) VUS(2) LBV/BV(1)	0	66.6667	33.3333	Conflicting	PM2_sup BP1 BP4_mod	LBV	PP5_mod PM2 BP1 BP4	VUS	Conflicting
217	NM_007294.4(BRCA1):c.4505C>A (p.Pro1502Gln)	3	PV/LPV(0) VUS(2) LBV/BV(1)	0	66.6667	33.3333	Conflicting	PM2_sup BP1 BP4_str	LBV	PM2 BP1	VUS	Conflicting
218	NM_007294.4(BRCA1):c.4565A>G (p.Tyr1522Cys)	3	PV/LPV(0) VUS(2) LBV/BV(1)	0	66.6667	33.3333	Conflicting	PM2_sup BP1 BP3 BP4_str	LBV	PM2 BP1	VUS	Conflicting
219	NM_007294.4(BRCA1):c.4894G>A (p.Val1632Met)	3	PV/LPV(0) VUS(2) LBV/BV(1)	0	66.6667	33.3333	Conflicting	PM2_sup BP1 BP3 BP4_mod	LBV	(PM2) BS3 BP1	LBV	Conflicting
220	NM_007294.4(BRCA1):c.4895T>G (p.Val1632Gly)	3	PV/LPV(0) VUS(2) LBV/BV(1)	0	66.6667	33.3333	Conflicting	PM2_sup BP1 BP3 BP4	LBV	(PM2) BS3 BP1	LBV	Conflicting
221	NM_007294.4(BRCA1):c.4910C>A (p.Pro1637Gln)	3	PV/LPV(0) VUS(2) LBV/BV(1)	0	66.6667	33.3333	Conflicting	PM2_sup BP1 BP3	LBV	(PM2) BS3 BP1	LBV	Conflicting
222	NM_007294.4(BRCA1):c.4949T>C (p.Met1650Thr)	3	PV/LPV(0) VUS(2) LBV/BV(1)	0	66.6667	33.3333	Conflicting	PM2_sup BP1 BP4	LBV	PM1_sup PM2_sup BS3	VUS	Conflicting
223	NM_007294.4(BRCA1):c.4993G>C (p.Val1665Leu)	3	PV/LPV(0) VUS(2) LBV/BV(1)	0	66.6667	33.3333	Conflicting	PM2_sup BP1	VUS	PM2 PM1_sup BS3	VUS	Conflicting
224	NM_007294.4(BRCA1):c.5018A>G (p.His1673Arg)	3	PV/LPV(0) VUS(2) LBV/BV(1)	0	66.6667	33.3333	Conflicting	PM2_sup BP1 BP4_mod	LBV	PM2 PM1_sup BS3	VUS	Conflicting
225	NM_007294.4(BRCA1):c.5036T>C (p.Leu1679Pro)	3	PV/LPV(0) VUS(2) LBV/BV(1)	0	66.6667	33.3333	Conflicting	PM2_sup BP1 BP4_mod	LBV	PM2 PM1_sup BS3 BP6	VUS	Conflicting
226	NM_007294.4(BRCA1):c.5087T>C (p.Val1696Ala)	3	PV/LPV(0) VUS(2) LBV/BV(1)	0	66.6667	33.3333	Conflicting	PP3 PM1_str PM2_sup	LPV	PM2 PM1_sup BS3	VUS	Conflicting
227	NM_007294.4(BRCA1):c.5113C>G (p.Leu1705Val)	3	PV/LPV(0) VUS(2) LBV/BV(1)	0	66.6667	33.3333	Conflicting	PM1_str PM2_sup PM5	LPV	PM2 PM1_sup BS3	VUS	Conflicting
228	NM_007294.4(BRCA1):c.5137G>A (p.Val1713Ile)	3	PV/LPV(0) VUS(2) LBV/BV(1)	0	66.6667	33.3333	Conflicting	PM1 PM2_sup PM5 BP4_mod	VUS	PM2 PM1_sup BS3	VUS	Conflicting
229	NM_007294.4(BRCA1):c.5221G>A (p.Val1741Ile)	3	PV/LPV(0) VUS(2) LBV/BV(1)	0	66.6667	33.3333	Conflicting	PM1_str PM2_sup BP4_mod	VUS	PM1_sup PM2_sup BS3	VUS	Conflicting
230	NM_007294.4(BRCA1):c.5225A>G (p.Asn1742Ser)	3	PV/LPV(0) VUS(2) LBV/BV(1)	0	66.6667	33.3333	Conflicting	PM1 PM2_sup	VUS	PM2 PM1_sup	VUS	Conflicting
231	NM_007294.4(BRCA1):c.5269G>A (p.Asp1757Asn)	3	PV/LPV(0) VUS(2) LBV/BV(1)	0	66.6667	33.3333	Conflicting	PM1_sup PM2_sup BP4	VUS	PM2 PM1_sup BS3	VUS	Conflicting
232	NM_007294.4(BRCA1):c.5269G>C (p.Asp1757His)	3	PV/LPV(0) VUS(2) LBV/BV(1)	0	66.6667	33.3333	Conflicting	PM1_sup PM2_sup	VUS	PM2 PM1_sup BS3	VUS	Conflicting
233	NM_007294.4(BRCA1):c.5276A>G (p.Lys1759Arg)	3	PV/LPV(0) VUS(2) LBV/BV(1)	0	66.6667	33.3333	Conflicting	PP3_vstr PM2_sup BP1	LPV	PM2 PM1_sup BS3	VUS	Conflicting
234	NM_007294.4(BRCA1):c.5309G>C (p.Gly1770Ala)	3	PV/LPV(0) VUS(2) LBV/BV(1)	0	66.6667	33.3333	Conflicting	PP3 PM1 PM2_sup PM5	LPV	PM1 PM2 PP3 BS3	VUS	Conflicting
235	NM_007294.4(BRCA1):c.5349G>A (p.Met1783Ile)	3	PV/LPV(0) VUS(2) LBV/BV(1)	0	66.6667	33.3333	Conflicting	PM1 PM2_sup PM4	VUS	PM1_sup PM2_sup BS3	VUS	Conflicting
236	NM_007294.4(BRCA1):c.5380G>A (p.Glu1794Lys)	3	PV/LPV(0) VUS(2) LBV/BV(1)	0	66.6667	33.3333	Conflicting	PM1_sup PM2_sup	VUS	PM1_sup PM2_sup BS3	VUS	Conflicting
237	NM_007294.4(BRCA1):c.5407G>T (p.Gly1803Cys)	3	PV/LPV(0) VUS(2) LBV/BV(1)	0	66.6667	33.3333	Conflicting	PP3_str PM2_sup BP1	VUS	PM2 PM1_sup BS3	VUS	Conflicting
238	NM_007294.4(BRCA1):c.5419A>G (p.Ile1807Val)	3	PV/LPV(0) VUS(2) LBV/BV(1)	0	66.6667	33.3333	Conflicting	PM2_sup BP1 BP4_mod	LBV	PM2 PM1_sup BS3	VUS	Conflicting
239	NM_007294.4(BRCA1):c.5422G>T (p.Val1808Leu)	3	PV/LPV(0) VUS(2) LBV/BV(1)	0	66.6667	33.3333	Conflicting	PP3 PM2_sup BP1	VUS	PM2 PM1_sup	VUS	Conflicting
240	NM_007294.4(BRCA1):c.5476C>A (p.Gln1826Lys)	3	PV/LPV(0) VUS(2) LBV/BV(1)	0	66.6667	33.3333	Conflicting	PM2_sup BP1 BP4_mod	LBV	PM2 PM1_sup BS3 BP4	VUS	Conflicting
241	NM_007294.4(BRCA1):c.5528C>T (p.Ala1843Val)	3	PV/LPV(0) VUS(2) LBV/BV(1)	0	66.6667	33.3333	Conflicting	PM1 PM2_sup PM5	VUS	PM1_sup PM2_sup PM5_sup BS3	VUS	Conflicting
242	NM_007294.4(BRCA1):c.5538G>C (p.Gln1846His)	3	PV/LPV(0) VUS(2) LBV/BV(1)	0	66.6667	33.3333	Conflicting	PM1_sup PM2_sup	VUS	PM1_sup PM2_sup BS3	VUS	Conflicting
243	NM_007294.4(BRCA1):c.67G>C (p.Glu23Gln)	3	PV/LPV(0) VUS(2) LBV/BV(1)	0	66.6667	33.3333	Conflicting	PM1_str PM2_sup PM5	LPV	PM2 PM1_sup BS3	VUS	Conflicting
244	NM_007294.4(BRCA1):c.697G>A (p.Val233Ile)	3	PV/LPV(0) VUS(2) LBV/BV(1)	0	66.6667	33.3333	Conflicting	PM2_sup BP1 BP4_str	LBV	PM2 BP1	VUS	Conflicting
245	NM_007294.4(BRCA1):c.767G>A (p.Arg256Lys)	3	PV/LPV(0) VUS(2) LBV/BV(1)	0	66.6667	33.3333	Conflicting	PM2_sup BP1 BP4_str	LBV	PM2 BP1	VUS	Conflicting
246	NM_007294.4(BRCA1):c.86A>G (p.Glu29Gly)	3	PV/LPV(0) VUS(2) LBV/BV(1)	0	66.6667	33.3333	Conflicting	PP3 PM2_sup BP1	VUS	PP3 PM1_sup PM2_sup BS3	VUS	Conflicting
247	NM_007294.4(BRCA1):c.9A>T (p.Leu3Phe)	3	PV/LPV(0) VUS(2) LBV/BV(1)	0	66.6667	33.3333	Conflicting	PM2_sup BP1 BP4_mod	LBV	PM2 PM1_sup BS3	VUS	Conflicting
248	NM_007294.4(BRCA1):c.1015A>G (p.Lys339Glu)	6	PV/LPV(0) VUS(4) LBV/BV(2)	0	66.6667	33.3333	Conflicting	PM2_sup BP1 BP3 BP4_mod	LBV	(PM2_sup) BP1 BP6	LBV	Conflicting
249	NM_007294.4(BRCA1):c.1907G>A (p.Cys636Tyr)	6	PV/LPV(0) VUS(4) LBV/BV(2)	0	66.6667	33.3333	Conflicting	PM2_sup BP1 BP4_str	LBV	PM2_sup BP1	VUS	Conflicting
250	NM_007294.4(BRCA1):c.2910A>C (p.Lys970Asn)	6	PV/LPV(0) VUS(4) LBV/BV(2)	0	66.6667	33.3333	Conflicting	PM2_sup BP1 BP3 BP4_mod	LBV	(PM2_sup) BP1 BP4	LBV	Conflicting
251	NM_007294.4(BRCA1):c.3305A>G (p.Asn1102Ser)	6	PV/LPV(0) VUS(4) LBV/BV(2)	0	66.6667	33.3333	Conflicting	PM2_sup BP1 BP3 BP4_mod	LBV	(PM2_sup) BP1 BP4 BP6	LBV	Conflicting
252	NM_007294.4(BRCA1):c.3902G>A (p.Ser1301Asn)	6	PV/LPV(0) VUS(4) LBV/BV(2)	0	66.6667	33.3333	Conflicting	PM2_sup BP1 BP4_mod	LBV	(PM2) BP1 BP4 BP6	LBV	Conflicting
253	NM_007294.4(BRCA1):c.455T>C (p.Leu152Pro)	6	PV/LPV(0) VUS(4) LBV/BV(2)	0	66.6667	33.3333	Conflicting	PM2_sup BP1 BP3 BP4_mod	LBV	(PM2_sup) BP1 BP6	LBV	Conflicting
254	NM_007294.4(BRCA1):c.4643C>T (p.Thr1548Met)	6	PV/LPV(0) VUS(4) LBV/BV(2)	0	66.6667	33.3333	Conflicting	PM2_sup BP1 BP3 BP4_str	LBV	PM2_sup BP1	VUS	Conflicting
255	NM_007294.4(BRCA1):c.3711A>G (p.Ile1237Met)	9	PV/LPV(0) VUS(6) LBV/BV(3)	0	66.6667	33.3333	Conflicting	PM2_sup BP1 BP3 BP4_str	LBV	PM2_sup BP1	VUS	Conflicting
256	NM_007294.4(BRCA1):c.4625C>G (p.Ser1542Cys)	9	PV/LPV(0) VUS(6) LBV/BV(3)	0	66.6667	33.3333	Conflicting	PM2_sup BP1 BP3 BP4_mod	LBV	BS3 BP1	LBV	Conflicting
257	NM_007294.4(BRCA1):c.5306A>G (p.Tyr1769Cys)	9	PV/LPV(0) VUS(6) LBV/BV(3)	0	66.6667	33.3333	Conflicting	PM1 PM2_sup BP4_str	LBV	PM1_sup	VUS	Conflicting
258	NM_007294.4(BRCA1):c.692C>T (p.Thr231Met)	9	PV/LPV(0) VUS(6) LBV/BV(3)	0	66.6667	33.3333	Conflicting	PM2_sup BP1 BP4_str	LBV	PP5_mod BS1 BP1	VUS	Conflicting
259	NM_007294.4(BRCA1):c.995G>A (p.Arg332Gln)	9	PV/LPV(0) VUS(6) LBV/BV(3)	0	66.6667	33.3333	Conflicting	PM2_sup BP1 BP4_str	LBV	BP1	VUS	Conflicting
260	NM_007294.4(BRCA1):c.2726A>T (p.Asn909Ile)	11	PV/LPV(0) VUS(7) LBV/BV(4)	0	63.6364	36.3636	Conflicting	PM2_sup BP1 BP3 BP4_mod	LBV	BS1 BP1	LBV	Conflicting
261	NM_007294.4(BRCA1):c.3929C>A (p.Thr1310Lys)	8	PV/LPV(0) VUS(5) LBV/BV(3)	0	62.5	37.5	Conflicting	PM2_sup BP1 BP3 BP4_mod	LBV	BS1 BP1	LBV	Conflicting
262	NM_007294.4(BRCA1):c.4935G>C (p.Arg1645Ser)	8	PV/LPV(0) VUS(5) LBV/BV(3)	0	62.5	37.5	Conflicting	PM2_sup BP1 BP4_mod	LBV	(PM2) BS3 BP1	LBV	Conflicting
263	NM_007294.4(BRCA1):c.755G>A (p.Arg252His)	8	PV/LPV(0) VUS(5) LBV/BV(3)	0	62.5	37.5	Conflicting	PM2_sup BP1 BP4_str	LBV	PM2 BP1	VUS	Conflicting
264	NM_007294.4(BRCA1):c.2155A>G (p.Lys719Glu)	13	PV/LPV(0) VUS(8) LBV/BV(5)	0	61.5385	38.4615	Conflicting	PM2_sup BP1 BP3 BP4_str	LBV	BS1 BP1	LBV	BV
265	NM_007294.4(BRCA1):c.1361G>A (p.Ser454Asn)	5	PV/LPV(0) VUS(3) LBV/BV(2)	0	60	40	Conflicting	PM2_sup BP1 BP4_mod	LBV	BP1	VUS	Conflicting
266	NM_007294.4(BRCA1):c.1601A>G (p.Gln534Arg)	5	PV/LPV(0) VUS(3) LBV/BV(2)	0	60	40	Conflicting	PM2_sup BP1 BP4_mod	LBV	(PM2) BP1 BP6	LBV	Conflicting
267	NM_007294.4(BRCA1):c.2252T>C (p.Met751Thr)	5	PV/LPV(0) VUS(3) LBV/BV(2)	0	60	40	Conflicting	PM2_sup BP1 BP4_str	LBV	PM2 PP5 BP1 BP4	VUS	Conflicting
268	NM_007294.4(BRCA1):c.2612C>G (p.Pro871Arg)	5	PV/LPV(0) VUS(3) LBV/BV(2)	0	60	40	Conflicting	PM2_sup PM5 BP4_mod	VUS	BP1 BP4	LBV	Conflicting
269	NM_007294.4(BRCA1):c.2783G>A (p.Gly928Asp)	5	PV/LPV(0) VUS(3) LBV/BV(2)	0	60	40	Conflicting	PM2_sup BP1 BP3 BP4_mod	LBV	BP1 BP4 BP6	LBV	Conflicting
270	NM_007294.4(BRCA1):c.2936G>A (p.Arg979His)	5	PV/LPV(0) VUS(3) LBV/BV(2)	0	60	40	Conflicting	PM2_sup BP1 BP3 BP4_str	LBV	BP1 BP4	LBV	Conflicting
271	NM_007294.4(BRCA1):c.3211G>A (p.Glu1071Lys)	5	PV/LPV(0) VUS(3) LBV/BV(2)	0	60	40	Conflicting	PM2_sup BP1 BP3 BP4	LBV	(PM2_sup) BP1 BP6	LBV	Conflicting
272	NM_007294.4(BRCA1):c.3346G>C (p.Val1116Leu)	5	PV/LPV(0) VUS(3) LBV/BV(2)	0	60	40	Conflicting	PM2_sup BP1 BP3 BP4_mod	LBV	BS1 BP1	LBV	Conflicting
273	NM_007294.4(BRCA1):c.3750G>C (p.Glu1250Asp)	5	PV/LPV(0) VUS(3) LBV/BV(2)	0	60	40	Conflicting	PM2_sup BP1 BP3 BP4_mod	LBV	BP1	VUS	Conflicting
274	NM_007294.4(BRCA1):c.4631C>T (p.Pro1544Leu)	5	PV/LPV(0) VUS(3) LBV/BV(2)	0	60	40	Conflicting	PM2_sup BP1 BP3 BP4_mod	LBV	(PM2) BP1 BP6	LBV	Conflicting
275	NM_007294.4(BRCA1):c.5365G>T (p.Ala1789Ser)	5	PV/LPV(0) VUS(3) LBV/BV(2)	0	60	40	Conflicting	PP3_mod PM1 PM2_sup PM5	LPV	PM2 PP3 PM1_sup BS3	VUS	Conflicting
276	NM_007294.4(BRCA1):c.754C>T (p.Arg252Cys)	5	PV/LPV(0) VUS(3) LBV/BV(2)	0	60	40	Conflicting	PM2_sup BP1 BP4	LBV	PM2 BP1	VUS	Conflicting
277	NM_007294.4(BRCA1):c.964G>A (p.Ala322Thr)	5	PV/LPV(0) VUS(3) LBV/BV(2)	0	60	40	Conflicting	PM2_sup BP1 BP4	LBV	(PM2) BP1 BP6	LBV	Conflicting
278	NM_007294.4(BRCA1):c.3362A>G (p.Asn1121Ser)	10	PV/LPV(0) VUS(6) LBV/BV(4)	0	60	40	Conflicting	PM2_sup BP1 BP3 BP4_str	LBV	BP1 BP4 BP6	LBV	Conflicting
279	NM_007294.4(BRCA1):c.4166G>A (p.Ser1389Asn)	10	PV/LPV(0) VUS(6) LBV/BV(4)	0	60	40	Conflicting	PM2_sup BP1 BP4_mod	LBV	PM2 BP1	VUS	Conflicting
280	NM_007294.4(BRCA1):c.5068A>C (p.Lys1690Gln)	10	PV/LPV(0) VUS(6) LBV/BV(4)	0	60	40	Conflicting	PM1_str PM2_sup	VUS	PP3 PM1_sup PM2_sup BS3	VUS	Conflicting
281	NM_007294.4(BRCA1):c.694G>A (p.Asp232Asn)	12	PV/LPV(0) VUS(7) LBV/BV(5)	0	58.3333	41.6667	Conflicting	PM2_sup BP1 BP4_mod	LBV	BS1 BP1	LBV	Conflicting
282	NM_007294.4(BRCA1):c.134A>C (p.Lys45Thr)	7	PV/LPV(0) VUS(4) LBV/BV(3)	0	57.1429	42.8571	Conflicting	PM1_str PM2_sup	VUS	PM2 PM1_sup BP6_str BS3	VUS	Conflicting
283	NM_007294.4(BRCA1):c.1724A>G (p.Glu575Gly)	7	PV/LPV(0) VUS(4) LBV/BV(3)	0	57.1429	42.8571	Conflicting	PM2_sup BP1 BP3 BP4_mod	LBV	BP1 BP4	LBV	Conflicting
284	NM_007294.4(BRCA1):c.2329T>G (p.Tyr777Asp)	7	PV/LPV(0) VUS(4) LBV/BV(3)	0	57.1429	42.8571	Conflicting	PM2_sup BP1 BP4	LBV	PM2_sup BP1	VUS	Conflicting
285	NM_007294.4(BRCA1):c.2773A>G (p.Ile925Val)	7	PV/LPV(0) VUS(4) LBV/BV(3)	0	57.1429	42.8571	Conflicting	PM2_sup BP1 BP3 BP4_str	LBV	BP1 BP4	LBV	Conflicting
286	NM_007294.4(BRCA1):c.3776A>C (p.Asn1259Thr)	7	PV/LPV(0) VUS(4) LBV/BV(3)	0	57.1429	42.8571	Conflicting	PM2_sup BP1 BP3 BP4_str	LBV	PM2_sup BP1	VUS	Conflicting
287	NM_007294.4(BRCA1):c.3845A>T (p.Glu1282Val)	7	PV/LPV(0) VUS(4) LBV/BV(3)	0	57.1429	42.8571	Conflicting	PM2_sup BP1 BP3 BP4	LBV	PM2 BP1	VUS	Conflicting
288	NM_007294.4(BRCA1):c.4115G>A (p.Cys1372Tyr)	7	PV/LPV(0) VUS(4) LBV/BV(3)	0	57.1429	42.8571	Conflicting	PM2_sup BP1 BP4_str	LBV	PM2_sup BP1	VUS	Conflicting
289	NM_007294.4(BRCA1):c.5573T>C (p.Ile1858Thr)	7	PV/LPV(0) VUS(4) LBV/BV(3)	0	57.1429	42.8571	Conflicting	BP1 BP4_str	LBV	PM1_sup	VUS	Conflicting
290	NM_007294.4(BRCA1):c.612G>C (p.Leu204Phe)	7	PV/LPV(0) VUS(4) LBV/BV(3)	0	57.1429	42.8571	Conflicting	PM2_sup BP1 BP3 BP4	LBV	BP1	VUS	Conflicting
291	NM_007294.4(BRCA1):c.964G>C (p.Ala322Pro)	7	PV/LPV(0) VUS(4) LBV/BV(3)	0	57.1429	42.8571	Conflicting	PM2_sup BP1	VUS	(PM2) BP1 BP6	LBV	Conflicting
292	NM_007294.4(BRCA1):c.3454G>A (p.Asp1152Asn)	14	PV/LPV(0) VUS(8) LBV/BV(6)	0	57.1429	42.8571	Conflicting	PM2_sup BP1 BP4	LBV	BP1 BP4 BP6	LBV	Conflicting
293	NM_007294.4(BRCA1):c.2473G>T (p.Asp825Tyr)	9	PV/LPV(0) VUS(5) LBV/BV(4)	0	55.5556	44.4444	Conflicting	PM2_sup BP1 BP3 BP4	LBV	BP1	VUS	Conflicting
294	NM_007294.4(BRCA1):c.4342A>G (p.Ser1448Gly)	9	PV/LPV(0) VUS(5) LBV/BV(4)	0	55.5556	44.4444	Conflicting	PM2_sup BP1 BP4_str	LBV	BS3 BP1 BP4	BV	Conflicting
295	NM_007294.4(BRCA1):c.5347A>C (p.Met1783Leu)	9	PV/LPV(0) VUS(5) LBV/BV(4)	0	55.5556	44.4444	Conflicting	PM1_sup PM2_sup PM5	VUS	PM1_sup BS3 BS1	LBV	Conflicting
296	NM_007294.4(BRCA1):c.1016A>G (p.Lys339Arg)	2	PV/LPV(0) VUS(1) LBV/BV(1)	0	50	50	Conflicting	PM2_sup BP1 BP3 BP4_mod	LBV	PM2 BP1	VUS	Conflicting
297	NM_007294.4(BRCA1):c.10T>C (p.Ser4Pro)	2	PV/LPV(0) VUS(1) LBV/BV(1)	0	50	50	Conflicting	PM2_sup BP1 BP4_mod	LBV	PM2 PM1_sup BS3	VUS	Conflicting
298	NM_007294.4(BRCA1):c.1253A>C (p.Glu418Ala)	2	PV/LPV(0) VUS(1) LBV/BV(1)	0	50	50	Conflicting	PM2_sup BP1 BP4_mod	LBV	PM2 BP1	VUS	Conflicting
299	NM_007294.4(BRCA1):c.134A>G (p.Lys45Arg)	2	PV/LPV(0) VUS(1) LBV/BV(1)	0	50	50	Conflicting	PM1_str PM2_sup BP4_mod	VUS	PM2 PM1_sup BS3	VUS	Conflicting
300	NM_007294.4(BRCA1):c.1400A>G (p.Lys467Arg)	2	PV/LPV(0) VUS(1) LBV/BV(1)	0	50	50	Conflicting	PM2_sup BP1 BP4_str	LBV	(PM2) BP1 BP4	LBV	Conflicting
301	NM_007294.4(BRCA1):c.144G>A (p.Met48Ile)	2	PV/LPV(0) VUS(1) LBV/BV(1)	0	50	50	Conflicting	PM1 PM2_sup	VUS	PM2 PM1_sup BS3	VUS	Conflicting
302	NM_007294.4(BRCA1):c.1457T>C (p.Phe486Ser)	2	PV/LPV(0) VUS(1) LBV/BV(1)	0	50	50	Conflicting	PM2_sup BP1 BP3 BP4_mod	LBV	PM2 BP1	VUS	Conflicting
303	NM_007294.4(BRCA1):c.1487G>T (p.Arg496Leu)	2	PV/LPV(0) VUS(1) LBV/BV(1)	0	50	50	Conflicting	PM2_sup BP1 BP3 BP4_mod	LBV	PM2 BP1	VUS	Conflicting
304	NM_007294.4(BRCA1):c.1514A>T (p.Lys505Ile)	2	PV/LPV(0) VUS(1) LBV/BV(1)	0	50	50	Conflicting	PP3 PM2_sup BP1 BP6_mod	LBV	PM2 PP3 BP1 BP6	VUS	Conflicting
305	NM_007294.4(BRCA1):c.16C>T (p.Leu6Phe)	2	PV/LPV(0) VUS(1) LBV/BV(1)	0	50	50	Conflicting	PM2_sup BP1 BP3 BP4_mod	LBV	PM1_sup PM2_sup BS3	VUS	Conflicting
306	NM_007294.4(BRCA1):c.1742A>G (p.Lys581Arg)	2	PV/LPV(0) VUS(1) LBV/BV(1)	0	50	50	Conflicting	PM2_sup BP1 BP3 BP4_str	LBV	PM2 BP1	VUS	Conflicting
307	NM_007294.4(BRCA1):c.1756C>T (p.Pro586Ser)	2	PV/LPV(0) VUS(1) LBV/BV(1)	0	50	50	Conflicting	PM2_sup BP1 BP3 BP4_mod	LBV	(PM2) BP1 BP6	LBV	Conflicting
308	NM_007294.4(BRCA1):c.1805A>G (p.Asn602Ser)	2	PV/LPV(0) VUS(1) LBV/BV(1)	0	50	50	Conflicting	PM2_sup BP1 BP3 BP4_str	LBV	(PM2) BP1 BP4	LBV	Conflicting
309	NM_007294.4(BRCA1):c.1960A>C (p.Lys654Gln)	2	PV/LPV(0) VUS(1) LBV/BV(1)	0	50	50	Conflicting	PM2_sup BP1 BP4_mod	LBV	(PM2) BP1 BP6	LBV	Conflicting
310	NM_007294.4(BRCA1):c.1966A>G (p.Asn656Asp)	2	PV/LPV(0) VUS(1) LBV/BV(1)	0	50	50	Conflicting	PM2_sup BP1 BP4_str	LBV	(PM2) BP1 BP4	LBV	Conflicting
311	NM_007294.4(BRCA1):c.2066G>A (p.Ser689Asn)	2	PV/LPV(0) VUS(1) LBV/BV(1)	0	50	50	Conflicting	PM2_sup BP1 BP4_str	LBV	(PM2) BP1 BP4	LBV	Conflicting
312	NM_007294.4(BRCA1):c.2086A>G (p.Thr696Ala)	2	PV/LPV(0) VUS(1) LBV/BV(1)	0	50	50	Conflicting	PM2_sup BP1 BP4_str	LBV	PM2 BP1	VUS	Conflicting
313	NM_007294.4(BRCA1):c.216C>A (p.Ser72Arg)	2	PV/LPV(0) VUS(1) LBV/BV(1)	0	50	50	Conflicting	PM2_sup BP1	VUS	PM2 PM1_sup BS3	VUS	Conflicting
314	NM_007294.4(BRCA1):c.2264A>G (p.Glu755Gly)	2	PV/LPV(0) VUS(1) LBV/BV(1)	0	50	50	Conflicting	PM2_sup BP1 BP3 BP4_str	LBV	(PM2_sup) BP1 BP4	LBV	Conflicting
315	NM_007294.4(BRCA1):c.2279C>T (p.Thr760Ile)	2	PV/LPV(0) VUS(1) LBV/BV(1)	0	50	50	Conflicting	PM2_sup BP1 BP4_str	LBV	PM2_sup BP1	VUS	Conflicting
316	NM_007294.4(BRCA1):c.22G>T (p.Val8Phe)	2	PV/LPV(0) VUS(1) LBV/BV(1)	0	50	50	Conflicting	PM2_sup BP1 BP4	LBV	PM2 PM1_sup BS3	VUS	Conflicting
317	NM_007294.4(BRCA1):c.260T>G (p.Leu87Trp)	2	PV/LPV(0) VUS(1) LBV/BV(1)	0	50	50	Conflicting	PM2_sup PM5	VUS	PM2 PP3	VUS	Conflicting
318	NM_007294.4(BRCA1):c.266T>C (p.Ile89Thr)	2	PV/LPV(0) VUS(1) LBV/BV(1)	0	50	50	Conflicting	PM2_sup BP1 BP4	LBV	PM2 PM1_sup BS3	VUS	Conflicting
319	NM_007294.4(BRCA1):c.2728C>G (p.Gln910Glu)	2	PV/LPV(0) VUS(1) LBV/BV(1)	0	50	50	Conflicting	PM2_sup BP1 BP3 BP4_mod BP6_mod	LBV	(PM2) BP1 BP6	LBV	Conflicting
320	NM_007294.4(BRCA1):c.2891G>A (p.Gly964Glu)	2	PV/LPV(0) VUS(1) LBV/BV(1)	0	50	50	Conflicting	PM2_sup BP1 BP3 BP4_str	LBV	PM2 PP5 BP1 BP4	VUS	Conflicting
321	NM_007294.4(BRCA1):c.2917C>G (p.Leu973Val)	2	PV/LPV(0) VUS(1) LBV/BV(1)	0	50	50	Conflicting	PM2_sup BP1 BP3 BP4_str	LBV	(PM2) BP1 BP4 BP6	LBV	Conflicting
322	NM_007294.4(BRCA1):c.3008T>C (p.Phe1003Ser)	2	PV/LPV(0) VUS(1) LBV/BV(1)	0	50	50	Conflicting	PM2_sup BP1 BP3 BP4_str	LBV	(PM2_sup) BP1 BP4	LBV	Conflicting
323	NM_007294.4(BRCA1):c.3206A>C (p.Gln1069Pro)	2	PV/LPV(0) VUS(1) LBV/BV(1)	0	50	50	Conflicting	PM2_sup BP1 BP3 BP4_mod	LBV	(PM2) BP1 BP4	LBV	Conflicting
324	NM_007294.4(BRCA1):c.3425C>T (p.Ala1142Val)	2	PV/LPV(0) VUS(1) LBV/BV(1)	0	50	50	Conflicting	PM2_sup BP1 BP3 BP4_mod	LBV	(PM2) BP1 BP4 BP6	LBV	Conflicting
325	NM_007294.4(BRCA1):c.3551G>A (p.Gly1184Glu)	2	PV/LPV(0) VUS(1) LBV/BV(1)	0	50	50	Conflicting	PM2_sup BP1 BP4_str	LBV	(PM2) BP1 BP4	LBV	Conflicting
326	NM_007294.4(BRCA1):c.3580A>G (p.Thr1194Ala)	2	PV/LPV(0) VUS(1) LBV/BV(1)	0	50	50	Conflicting	PM2_sup BP1 BP4_str	LBV	(PM2_sup) BP1 BP4	LBV	Conflicting
327	NM_007294.4(BRCA1):c.35A>G (p.Gln12Arg)	2	PV/LPV(0) VUS(1) LBV/BV(1)	0	50	50	Conflicting	PM1 PM2_sup PM5 BP4	VUS	PM2 PM1_sup BS3	VUS	Conflicting
328	NM_007294.4(BRCA1):c.3710T>C (p.Ile1237Thr)	2	PV/LPV(0) VUS(1) LBV/BV(1)	0	50	50	Conflicting	PM2_sup BP1 BP3 BP4_str	LBV	(PM2_sup) BP1 BP4	LBV	Conflicting
329	NM_007294.4(BRCA1):c.3736A>G (p.Thr1246Ala)	2	PV/LPV(0) VUS(1) LBV/BV(1)	0	50	50	Conflicting	PM2_sup BP1 BP4_str	LBV	(PM2_sup) BP1 BP4	LBV	Conflicting
330	NM_007294.4(BRCA1):c.3836C>T (p.Ala1279Val)	2	PV/LPV(0) VUS(1) LBV/BV(1)	0	50	50	Conflicting	PM2_sup BP1 BP3 BP4_mod BP6_mod	LBV	PM2 BP1	VUS	Conflicting
331	NM_007294.4(BRCA1):c.3988A>T (p.Ser1330Cys)	2	PV/LPV(0) VUS(1) LBV/BV(1)	0	50	50	Conflicting	PM2_sup BP1 BP4_mod	LBV	(PM2) BP1 BP6	LBV	Conflicting
332	NM_007294.4(BRCA1):c.4130G>A (p.Ser1377Asn)	2	PV/LPV(0) VUS(1) LBV/BV(1)	0	50	50	Conflicting	PM2_sup BP1 BP4_str	LBV	PM2 BP1	VUS	Conflicting
333	NM_007294.4(BRCA1):c.4288C>T (p.Pro1430Ser)	2	PV/LPV(0) VUS(1) LBV/BV(1)	0	50	50	Conflicting	PM2_sup BP1 BP3 BP4_str	LBV	(PM2) BP1 BP4 BP6	LBV	Conflicting
334	NM_007294.4(BRCA1):c.4343G>A (p.Ser1448Asn)	2	PV/LPV(0) VUS(1) LBV/BV(1)	0	50	50	Conflicting	PM2_sup BP1 BP4_str	LBV	(PM2) BP1 BP4	LBV	Conflicting
335	NM_007294.4(BRCA1):c.43A>G (p.Ile15Val)	2	PV/LPV(0) VUS(1) LBV/BV(1)	0	50	50	Conflicting	PM1 PM2_sup BP4_mod	VUS	PM2 PM1_sup BS3	VUS	Conflicting
336	NM_007294.4(BRCA1):c.4515T>A (p.Asp1505Glu)	2	PV/LPV(0) VUS(1) LBV/BV(1)	0	50	50	Conflicting	PM2_sup BP1 BP4_mod	LBV	PM2 BP1	VUS	Conflicting
337	NM_007294.4(BRCA1):c.4576G>A (p.Glu1526Lys)	2	PV/LPV(0) VUS(1) LBV/BV(1)	0	50	50	Conflicting	PM2_sup BP1 BP3 BP4_mod	LBV	PM2 BP1	VUS	Conflicting
338	NM_007294.4(BRCA1):c.4635C>G (p.His1545Gln)	2	PV/LPV(0) VUS(1) LBV/BV(1)	0	50	50	Conflicting	PM2_sup BP1 BP3 BP4_mod	LBV	PM2 BP1	VUS	Conflicting
339	NM_007294.4(BRCA1):c.4726G>C (p.Glu1576Gln)	2	PV/LPV(0) VUS(1) LBV/BV(1)	0	50	50	Conflicting	PM2_sup BP1 BP4_mod	LBV	(PM2) BP1 BP6	LBV	Conflicting
340	NM_007294.4(BRCA1):c.4775A>G (p.Asn1592Ser)	2	PV/LPV(0) VUS(1) LBV/BV(1)	0	50	50	Conflicting	PM2_sup BP1 BP4_str	LBV	PM2 BP1	VUS	Conflicting
341	NM_007294.4(BRCA1):c.4789A>G (p.Thr1597Ala)	2	PV/LPV(0) VUS(1) LBV/BV(1)	0	50	50	Conflicting	PM2_sup BP1 BP4_mod	LBV	PM2 BP1	VUS	Conflicting
342	NM_007294.4(BRCA1):c.482C>T (p.Thr161Ile)	2	PV/LPV(0) VUS(1) LBV/BV(1)	0	50	50	Conflicting	PM2_sup BP1 BP4_str	LBV	PM2 BP1	VUS	Conflicting
343	NM_007294.4(BRCA1):c.4897A>C (p.Ser1633Arg)	2	PV/LPV(0) VUS(1) LBV/BV(1)	0	50	50	Conflicting	PM2_sup BP1 BP3 BP4	LBV	(PM2) BS3 BP1	LBV	Conflicting
344	NM_007294.4(BRCA1):c.4909C>T (p.Pro1637Ser)	2	PV/LPV(0) VUS(1) LBV/BV(1)	0	50	50	Conflicting	PM2_sup BP1 BP3 BP4	LBV	(PM2) BS3 BP1	LBV	Conflicting
345	NM_007294.4(BRCA1):c.4912G>A (p.Glu1638Lys)	2	PV/LPV(0) VUS(1) LBV/BV(1)	0	50	50	Conflicting	PM2_sup BP1 BP3 BP4_str	LBV	(PM2) BS3 BP1	LBV	Conflicting
346	NM_007294.4(BRCA1):c.4933A>G (p.Arg1645Gly)	2	PV/LPV(0) VUS(1) LBV/BV(1)	0	50	50	Conflicting	PM2_sup BP1 BP4_mod	LBV	(PM2) BS3 BP1	LBV	Conflicting
347	NM_007294.4(BRCA1):c.4954A>T (p.Met1652Leu)	2	PV/LPV(0) VUS(1) LBV/BV(1)	0	50	50	Conflicting	PM2_sup BP1 BP4_str	LBV	PM2 PM1_sup BS3	VUS	Conflicting
348	NM_007294.4(BRCA1):c.5014C>T (p.His1672Tyr)	2	PV/LPV(0) VUS(1) LBV/BV(1)	0	50	50	Conflicting	PM2_sup BP1 BP4_str	LBV	PM2 PM1_sup BS3	VUS	Conflicting
349	NM_007294.4(BRCA1):c.5023A>T (p.Thr1675Ser)	2	PV/LPV(0) VUS(1) LBV/BV(1)	0	50	50	Conflicting	PM2_sup BP1 BP4_str	LBV	PM2 PM1_sup BS3	VUS	Conflicting
350	NM_007294.4(BRCA1):c.5067G>A (p.Met1689Ile)	2	PV/LPV(0) VUS(1) LBV/BV(1)	0	50	50	Conflicting	PM1_str PM2_sup PM5 BP4	LPV	PM2 PM1_sup BS3	VUS	Conflicting
351	NM_007294.4(BRCA1):c.5085T>A (p.Phe1695Leu)	2	PV/LPV(0) VUS(1) LBV/BV(1)	0	50	50	Conflicting	PM1_str PM2_sup PM5 BP4	LPV	PM2 PM1_sup BS3	VUS	Conflicting
352	NM_007294.4(BRCA1):c.512T>C (p.Ile171Thr)	2	PV/LPV(0) VUS(1) LBV/BV(1)	0	50	50	Conflicting	PM2_sup BP1 BP3 BP4_mod	LBV	PM2 BP1	VUS	Conflicting
353	NM_007294.4(BRCA1):c.5131A>C (p.Lys1711Gln)	2	PV/LPV(0) VUS(1) LBV/BV(1)	0	50	50	Conflicting	PM1 PM2_sup	VUS	PM1_sup PM2_sup BS3	VUS	Conflicting
354	NM_007294.4(BRCA1):c.5167A>G (p.Ile1723Val)	2	PV/LPV(0) VUS(1) LBV/BV(1)	0	50	50	Conflicting	PM1 PM2_sup BP4	VUS	PM2 PM1_sup BS3 BP6	VUS	Conflicting
355	NM_007294.4(BRCA1):c.5195A>G (p.His1732Arg)	2	PV/LPV(0) VUS(1) LBV/BV(1)	0	50	50	Conflicting	PM1_sup PM2_sup BP4_mod	VUS	PM2 PM1_sup BS3	VUS	Conflicting
356	NM_007294.4(BRCA1):c.5215G>A (p.Asp1739Asn)	2	PV/LPV(0) VUS(1) LBV/BV(1)	0	50	50	Conflicting	PP3_mod PM1_str PM2_sup PM5_str	PV	PM1 PM2 BS3	VUS	Conflicting
357	NM_007294.4(BRCA1):c.5267A>G (p.Gln1756Arg)	2	PV/LPV(0) VUS(1) LBV/BV(1)	0	50	50	Conflicting	PM1_sup PM2_sup BP4_str	LBV	PM2 PM1_sup BS3	VUS	Conflicting
358	NM_007294.4(BRCA1):c.5285G>A (p.Arg1762Lys)	2	PV/LPV(0) VUS(1) LBV/BV(1)	0	50	50	Conflicting	PM1 PM2_sup BP4_str	LBV	PM2 PM1_sup BS3	VUS	Conflicting
359	NM_007294.4(BRCA1):c.5311C>T (p.Pro1771Ser)	2	PV/LPV(0) VUS(1) LBV/BV(1)	0	50	50	Conflicting	PP3_mod PM1 PM2_sup	VUS	PM2 PM1_sup BS3	VUS	Conflicting
360	NM_007294.4(BRCA1):c.5321A>G (p.Asn1774Ser)	2	PV/LPV(0) VUS(1) LBV/BV(1)	0	50	50	Conflicting	PM1 PM2_sup	VUS	PM2 PM1_sup BS3	VUS	Conflicting
361	NM_007294.4(BRCA1):c.5405C>T (p.Thr1802Ile)	2	PV/LPV(0) VUS(1) LBV/BV(1)	0	50	50	Conflicting	PM2_sup BP1 BP4_mod	LBV	PM2 PM1_sup BS3	VUS	Conflicting
362	NM_007294.4(BRCA1):c.5416C>T (p.Pro1806Ser)	2	PV/LPV(0) VUS(1) LBV/BV(1)	0	50	50	Conflicting	PM2_sup BP1 BP4_mod	LBV	PM2 PM1_sup BS3 BP4	VUS	Conflicting
363	NM_007294.4(BRCA1):c.5425G>A (p.Val1809Ile)	2	PV/LPV(0) VUS(1) LBV/BV(1)	0	50	50	Conflicting	PM2_sup PM5	VUS	PM2 PM1_sup BS3 BP4	VUS	Conflicting
364	NM_007294.4(BRCA1):c.5482T>G (p.Cys1828Gly)	2	PV/LPV(0) VUS(1) LBV/BV(1)	0	50	50	Conflicting	PP5_mod PS3_vstr PM2_sup BP1 BP4	LPV	PM2 PM1_sup BS3	VUS	Conflicting
365	NM_007294.4(BRCA1):c.5488G>A (p.Ala1830Thr)	2	PV/LPV(0) VUS(1) LBV/BV(1)	0	50	50	Conflicting	PM2_sup BP1 BP4	LBV	PM2 PM1_sup BS3	VUS	Conflicting
366	NM_007294.4(BRCA1):c.5530C>A (p.Leu1844Ile)	2	PV/LPV(0) VUS(1) LBV/BV(1)	0	50	50	Conflicting	PM1 PM2_sup BP4	VUS	PM1_sup PM2_sup BS3	VUS	Conflicting
367	NM_007294.4(BRCA1):c.5534A>G (p.Tyr1845Cys)	2	PV/LPV(0) VUS(1) LBV/BV(1)	0	50	50	Conflicting	PM1_sup PM2_sup	VUS	PM2 PM1_sup BS3	VUS	Conflicting
368	NM_007294.4(BRCA1):c.5564T>C (p.Ile1855Thr)	2	PV/LPV(0) VUS(1) LBV/BV(1)	0	50	50	Conflicting	PM2_sup BP1	VUS	PM2 PM1_sup BS3	VUS	Conflicting
369	NM_007294.4(BRCA1):c.638G>A (p.Arg213Lys)	2	PV/LPV(0) VUS(1) LBV/BV(1)	0	50	50	Conflicting	PM2_sup BP1 BP3 BP4_str	LBV	PM2 BP1	VUS	Conflicting
370	NM_007294.4(BRCA1):c.707C>T (p.Thr236Ile)	2	PV/LPV(0) VUS(1) LBV/BV(1)	0	50	50	Conflicting	PM2_sup BP1 BP4_str	LBV	PM2 BP1	VUS	Conflicting
371	NM_007294.4(BRCA1):c.956A>G (p.Asn319Ser)	2	PV/LPV(0) VUS(1) LBV/BV(1)	0	50	50	Conflicting	PM2_sup BP1 BP4_str	LBV	(PM2_sup) BP1 BP6	LBV	Conflicting
372	NM_007294.4(BRCA1):c.1081T>C (p.Ser361Pro)	4	PV/LPV(0) VUS(2) LBV/BV(2)	0	50	50	Conflicting	PM2_sup BP1 BP3 BP4_mod	LBV	(PM2_sup) BP1 BP6	LBV	Conflicting
373	NM_007294.4(BRCA1):c.154C>A (p.Leu52Ile)	4	PV/LPV(0) VUS(2) LBV/BV(2)	0	50	50	Conflicting	PP3 PM1 PM2_sup	VUS	PM2 PM1_sup BS3 BP6	VUS	Conflicting
374	NM_007294.4(BRCA1):c.1703C>G (p.Pro568Arg)	4	PV/LPV(0) VUS(2) LBV/BV(2)	0	50	50	Conflicting	PM2_sup BP1 BP4_mod	LBV	(PM2_sup) BP1 BP6	LBV	Conflicting
375	NM_007294.4(BRCA1):c.1912G>A (p.Glu638Lys)	4	PV/LPV(0) VUS(2) LBV/BV(2)	0	50	50	Conflicting	PM2_sup BP1	VUS	PM2 BP1	VUS	Conflicting
376	NM_007294.4(BRCA1):c.3407C>G (p.Pro1136Arg)	4	PV/LPV(0) VUS(2) LBV/BV(2)	0	50	50	Conflicting	PM2_sup BP1 BP4_mod	LBV	BS1 BP1	LBV	Conflicting
377	NM_007294.4(BRCA1):c.4006A>T (p.Ser1336Cys)	4	PV/LPV(0) VUS(2) LBV/BV(2)	0	50	50	Conflicting	PM2_sup BP1 BP4	LBV	(PM2_sup) BP1 BP6	LBV	Conflicting
378	NM_007294.4(BRCA1):c.4931A>G (p.Glu1644Gly)	4	PV/LPV(0) VUS(2) LBV/BV(2)	0	50	50	Conflicting	PM2_sup BP1 BP4_mod	LBV	(PM2) BS3 BP1	LBV	Conflicting
379	NM_007294.4(BRCA1):c.1508A>G (p.Lys503Arg)	6	PV/LPV(0) VUS(3) LBV/BV(3)	0	50	50	Conflicting	PM2_sup BP1	VUS	PP3 PM2_sup BP1	VUS	Conflicting
380	NM_007294.4(BRCA1):c.43A>C (p.Ile15Leu)	6	PV/LPV(0) VUS(3) LBV/BV(3)	0	50	50	Conflicting	PM1 PM2_sup BP4_str BP6_mod	LBV	PM2 PM1_sup BS3 BP6	VUS	Conflicting
381	NM_007294.4(BRCA1):c.1609A>G (p.Asn537Asp)	8	PV/LPV(0) VUS(4) LBV/BV(4)	0	50	50	Conflicting	PM2_sup BP1 BP4_str	LBV	(PM2_sup) BP1 BP4	LBV	Conflicting
382	NM_007294.4(BRCA1):c.2083G>A (p.Asp695Asn)	8	PV/LPV(0) VUS(4) LBV/BV(4)	0	50	50	Conflicting	PM2_sup BP1 BP4_str	LBV	(PM2_sup) BP1 BP4	LBV	Conflicting
383	NM_007294.4(BRCA1):c.509G>A (p.Arg170Gln)	8	PV/LPV(0) VUS(4) LBV/BV(4)	0	50	50	Conflicting	PM2_sup BP1 BP3 BP4_str	LBV	PP5_mod BP1	VUS	Conflicting
384	NM_007294.4(BRCA1):c.1397G>A (p.Arg466Gln)	10	PV/LPV(0) VUS(5) LBV/BV(5)	0	50	50	Conflicting	PM2_sup BP1 BP4_mod	LBV	BP1	VUS	Conflicting
385	NM_007294.4(BRCA1):c.4261C>T (p.His1421Tyr)	11	PV/LPV(0) VUS(5) LBV/BV(6)	0	45.4545	54.5455	Conflicting	PM2_sup BP1 BP4_mod BP6_mod BS3	BV	PM1_sup BP4	VUS	Conflicting
386	NM_007294.4(BRCA1):c.1459G>T (p.Val487Phe)	9	PV/LPV(0) VUS(4) LBV/BV(5)	0	44.4444	55.5556	Conflicting	PM2_sup BP1 BP3 BP4_mod	LBV	BS1 BP1	LBV	Conflicting
387	NM_007294.4(BRCA1):c.1561G>A (p.Ala521Thr)	9	PV/LPV(0) VUS(4) LBV/BV(5)	0	44.4444	55.5556	Conflicting	PM2_sup BP1 BP4_str	LBV	BS1 BP1	LBV	Conflicting
388	NM_007294.4(BRCA1):c.1573G>A (p.Val525Ile)	7	PV/LPV(0) VUS(3) LBV/BV(4)	0	42.8571	57.1429	Conflicting	PM2_sup BP1 BP3 BP4_mod	LBV	BS1 BP1	LBV	Conflicting
389	NM_007294.4(BRCA1):c.1772T>C (p.Ile591Thr)	7	PV/LPV(0) VUS(3) LBV/BV(4)	0	42.8571	57.1429	Conflicting	PM2_sup BP1 BP3 BP4	LBV	(PM2_sup) BP1 BP6	LBV	Conflicting
390	NM_007294.4(BRCA1):c.2426A>G (p.Glu809Gly)	7	PV/LPV(0) VUS(3) LBV/BV(4)	0	42.8571	57.1429	Conflicting	PM2_sup BP1 BP3 BP4_str	LBV	BS1 BP1 BP4	BV	Conflicting
391	NM_007294.4(BRCA1):c.3848A>G (p.His1283Arg)	7	PV/LPV(0) VUS(3) LBV/BV(4)	0	42.8571	57.1429	Conflicting	PM2_sup BP1 BP3 BP4_mod	LBV	BP1 BP6	LBV	Conflicting
392	NM_007294.4(BRCA1):c.446A>C (p.Glu149Ala)	7	PV/LPV(0) VUS(3) LBV/BV(4)	0	42.8571	57.1429	Conflicting	PM2_sup BP1 BP4_mod	LBV	BS1 BP1	LBV	Conflicting
393	NM_007294.4(BRCA1):c.154C>T (p.Leu52Phe)	12	PV/LPV(0) VUS(5) LBV/BV(7)	0	41.6667	58.3333	Conflicting	PM1 PM2_sup BP4	VUS	PM1_sup BS1 BS3 BP6	LBV	Conflicting
394	NM_007294.4(BRCA1):c.124A>G (p.Ile42Val)	5	PV/LPV(0) VUS(2) LBV/BV(3)	0	40	60	Conflicting	PM1_str PM2_sup	VUS	PM2 PM1_sup BS3	VUS	Conflicting
395	NM_007294.4(BRCA1):c.1396C>T (p.Arg466Trp)	5	PV/LPV(0) VUS(2) LBV/BV(3)	0	40	60	Conflicting	PM2_sup BP1	VUS	(PM2_sup) BP1 BP6	LBV	Conflicting
396	NM_007294.4(BRCA1):c.1879G>A (p.Val627Ile)	5	PV/LPV(0) VUS(2) LBV/BV(3)	0	40	60	Conflicting	PM2_sup BP1 BP4	LBV	(PM2_sup) BP1 BP6	LBV	Conflicting
397	NM_007294.4(BRCA1):c.2222C>T (p.Ser741Phe)	5	PV/LPV(0) VUS(2) LBV/BV(3)	0	40	60	Conflicting	PM2_sup BP1 BP3 BP4	LBV	PM2_sup BP1	VUS	Conflicting
398	NM_007294.4(BRCA1):c.4941C>A (p.Asn1647Lys)	5	PV/LPV(0) VUS(2) LBV/BV(3)	0	40	60	Conflicting	PM2_sup BP1 BP4_mod	LBV	(PM2) BS3 BP1 BP6	BV	Conflicting
399	NM_007294.4(BRCA1):c.572T>A (p.Val191Asp)	5	PV/LPV(0) VUS(2) LBV/BV(3)	0	40	60	Conflicting	PM2_sup BP1 BP4	LBV	PM2 BP1	VUS	Conflicting
400	NM_007294.4(BRCA1):c.1243G>A (p.Val415Ile)	10	PV/LPV(0) VUS(4) LBV/BV(6)	0	40	60	Conflicting	PM2_sup BP1 BP3 BP4_mod	LBV	BP1 BP6	LBV	Conflicting
401	NM_007294.4(BRCA1):c.2668G>A (p.Gly890Arg)	8	PV/LPV(0) VUS(3) LBV/BV(5)	0	37.5	62.5	Conflicting	PM2_sup BP1 BP4_str	LBV	(PM2) BP1 BP4	LBV	Conflicting
402	NM_007294.4(BRCA1):c.3055A>G (p.Ile1019Val)	8	PV/LPV(0) VUS(3) LBV/BV(5)	0	37.5	62.5	Conflicting	PM2_sup BP1 BP3 BP4_str	LBV	BP1 BP4	LBV	Conflicting
403	NM_007294.4(BRCA1):c.3691T>C (p.Phe1231Leu)	8	PV/LPV(0) VUS(3) LBV/BV(5)	0	37.5	62.5	Conflicting	PM2_sup BP1 BP4_mod	LBV	BS1 BP1	LBV	Conflicting
404	NM_007294.4(BRCA1):c.4765C>T (p.Arg1589Cys)	8	PV/LPV(0) VUS(3) LBV/BV(5)	0	37.5	62.5	Conflicting	PM2_sup BP1 BP4_mod	LBV	(PM2_sup) BP1 BP6	LBV	Conflicting
405	NM_007294.4(BRCA1):c.5189A>G (p.Asn1730Ser)	8	PV/LPV(0) VUS(3) LBV/BV(5)	0	37.5	62.5	Conflicting	PM2_sup BP1 BP4_mod	LBV	PM1_sup BS3 BP4 BP6	LBV	Conflicting
406	NM_007294.4(BRCA1):c.14C>T (p.Ala5Val)	3	PV/LPV(0) VUS(1) LBV/BV(2)	0	33.3333	66.6667	Conflicting	PM2_sup BP1 BP3 BP4_str	LBV	PM2 PM1_sup BS3	VUS	Conflicting
407	NM_007294.4(BRCA1):c.2224A>G (p.Asn742Asp)	3	PV/LPV(0) VUS(1) LBV/BV(2)	0	33.3333	66.6667	Conflicting	PM2_sup BP1 BP3 BP4_str	LBV	(PM2_sup) BP1 BP4	LBV	Conflicting
408	NM_007294.4(BRCA1):c.3655G>A (p.Glu1219Lys)	3	PV/LPV(0) VUS(1) LBV/BV(2)	0	33.3333	66.6667	Conflicting	PM2_sup BP1	VUS	(PM2_sup) BP1 BP6	LBV	Conflicting
409	NM_007294.4(BRCA1):c.3956G>A (p.Gly1319Asp)	3	PV/LPV(0) VUS(1) LBV/BV(2)	0	33.3333	66.6667	Conflicting	PM2_sup BP1 BP4_str	LBV	PM2_sup BP1	VUS	Conflicting
410	NM_007294.4(BRCA1):c.4328G>A (p.Arg1443Gln)	3	PV/LPV(0) VUS(1) LBV/BV(2)	0	33.3333	66.6667	Conflicting	PM2_sup BP1 BP4_str BP6	LBV	(PM2_sup) BP1 BP4	LBV	Conflicting
411	NM_007294.4(BRCA1):c.4638T>G (p.Asp1546Glu)	3	PV/LPV(0) VUS(1) LBV/BV(2)	0	33.3333	66.6667	Conflicting	PM2_sup BP1 BP3 BP4_mod	LBV	PM2 BP1	VUS	Conflicting
412	NM_007294.4(BRCA1):c.5477A>T (p.Gln1826Leu)	3	PV/LPV(0) VUS(1) LBV/BV(2)	0	33.3333	66.6667	Conflicting	PM2_sup BP1 BP4_mod	LBV	PM1_sup BS3 BP6	LBV	Conflicting
413	NM_007294.4(BRCA1):c.1250A>G (p.Asn417Ser)	6	PV/LPV(0) VUS(2) LBV/BV(4)	0	33.3333	66.6667	Conflicting	PM2_sup BP1 BP3 BP4_mod	LBV	(PM2) BP1 BP4	LBV	Conflicting
414	NM_007294.4(BRCA1):c.1258G>T (p.Asp420Tyr)	6	PV/LPV(0) VUS(2) LBV/BV(4)	0	33.3333	66.6667	Conflicting	PM2_sup PM5 BP4	VUS	BP6_str BP1	LBV	Conflicting
415	NM_007294.4(BRCA1):c.2416G>A (p.Ala806Thr)	6	PV/LPV(0) VUS(2) LBV/BV(4)	0	33.3333	66.6667	Conflicting	PM2_sup BP1 BP3 BP4_mod	LBV	PM2 BP1	VUS	Conflicting
416	NM_007294.4(BRCA1):c.4585A>G (p.Ile1529Val)	6	PV/LPV(0) VUS(2) LBV/BV(4)	0	33.3333	66.6667	Conflicting	PM2_sup BP1 BP3 BP4_mod	LBV	(PM2_sup) BP1 BP6	LBV	Conflicting
417	NM_007294.4(BRCA1):c.4776C>G (p.Asn1592Lys)	6	PV/LPV(0) VUS(2) LBV/BV(4)	0	33.3333	66.6667	Conflicting	PM2_sup BP1 BP4_mod	LBV	(PM2_sup) BS3 BP1 BP4	BV	Conflicting
418	NM_007294.4(BRCA1):c.4934G>C (p.Arg1645Thr)	9	PV/LPV(0) VUS(3) LBV/BV(6)	0	33.3333	66.6667	Conflicting	PM2_sup BP1 BP4_str	LBV	BS3 BS1 BP1	BV	Conflicting
419	NM_007294.4(BRCA1):c.2368A>G (p.Thr790Ala)	10	PV/LPV(0) VUS(3) LBV/BV(7)	0	30	70	Conflicting	PM2_sup BP1 BP3 BP4_str	LBV	BS1 BP1 BP6	BV	Conflicting
420	NM_007294.4(BRCA1):c.2447A>G (p.His816Arg)	10	PV/LPV(0) VUS(3) LBV/BV(7)	0	30	70	Conflicting	PM2_sup BP1 BP3 BP4_mod	LBV	BP1 BP6	LBV	Conflicting
421	NM_007294.4(BRCA1):c.2123C>A (p.Ser708Tyr)	7	PV/LPV(0) VUS(2) LBV/BV(5)	0	28.5714	71.4286	Conflicting	PM2_sup BP1 BP4_str	LBV	PP5 BS1 BP1	LBV	Conflicting
422	NM_007294.4(BRCA1):c.2347A>G (p.Ile783Val)	7	PV/LPV(0) VUS(2) LBV/BV(5)	0	28.5714	71.4286	Conflicting	PM2_sup BP1 BP4_str BP6_mod	LBV	BS1 BP1 BP4	BV	Conflicting
423	NM_007294.4(BRCA1):c.3835G>A (p.Ala1279Thr)	7	PV/LPV(0) VUS(2) LBV/BV(5)	0	28.5714	71.4286	Conflicting	PM2_sup BP1 BP3 BP4_mod	LBV	(PM2_sup) BP1 BP6	LBV	Conflicting
424	NM_007294.4(BRCA1):c.457A>C (p.Ser153Arg)	7	PV/LPV(0) VUS(2) LBV/BV(5)	0	28.5714	71.4286	Conflicting	PM2_sup BP1 BP3 BP4_mod BP6	LBV	BP1	VUS	Conflicting
425	NM_007294.4(BRCA1):c.661G>T (p.Ala221Ser)	7	PV/LPV(0) VUS(2) LBV/BV(5)	0	28.5714	71.4286	Conflicting	PM2_sup BP1 BP4_mod	LBV	BP1	VUS	Conflicting
426	NM_007294.4(BRCA1):c.3818A>G (p.Gln1273Arg)	4	PV/LPV(0) VUS(1) LBV/BV(3)	0	25	75	Conflicting	PM2_sup BP1 BP3 BP4_mod	LBV	(PM2) BP1 BP6	LBV	LBV
427	NM_007294.4(BRCA1):c.5585A>T (p.His1862Leu)	4	PV/LPV(0) VUS(1) LBV/BV(3)	0	25	75	Conflicting	PM2_sup BP1 BP3 BP4_str	LBV	PM1_sup PM2_sup BS3 BP6	VUS	BV/LBV
428	NM_007294.4(BRCA1):c.61A>G (p.Ile21Val)	4	PV/LPV(0) VUS(1) LBV/BV(3)	0	25	75	Conflicting	PM1_str PM2_sup	VUS	PM1_sup BS3	LBV	Conflicting
429	NM_007294.4(BRCA1):c.93C>G (p.Ile31Met)	4	PV/LPV(0) VUS(1) LBV/BV(3)	0	25	75	Conflicting	PM1_sup PM2_sup	VUS	PM2 PM1_sup BS3	VUS	Conflicting
430	NM_007294.4(BRCA1):c.4993G>A (p.Val1665Met)	8	PV/LPV(0) VUS(2) LBV/BV(6)	0	25	75	Conflicting	PM2_sup BP1 BP6	LBV	PM2 PM1_sup BS3	VUS	Conflicting
431	NM_007294.4(BRCA1):c.5348T>C (p.Met1783Thr)	13	PV/LPV(0) VUS(3) LBV/BV(10)	0	23.0769	76.9231	Conflicting	PP5_mod PM1_sup PM2_sup	VUS	PM1_sup BS1	LBV	Conflicting
432	NM_007294.4(BRCA1):c.1222A>G (p.Lys408Glu)	5	PV/LPV(0) VUS(1) LBV/BV(4)	0	20	80	Conflicting	PM2_sup BP1 BP4_str	LBV	PM2_sup BP1	VUS	Conflicting
433	NM_007294.4(BRCA1):c.2963C>T (p.Ser988Leu)	5	PV/LPV(0) VUS(1) LBV/BV(4)	0	20	80	Conflicting	PM2_sup BP1 BP3	LBV	(PM2_sup) BP1 BP6	LBV	Conflicting
434	NM_007294.4(BRCA1):c.5317A>T (p.Thr1773Ser)	5	PV/LPV(0) VUS(1) LBV/BV(4)	0	20	80	Conflicting	PP3 PM1 PM2_sup	VUS	PM1_sup PM2_sup BS3 BP6	VUS	Conflicting
435	NM_007294.4(BRCA1):c.5416C>G (p.Pro1806Ala)	5	PV/LPV(0) VUS(1) LBV/BV(4)	0	20	80	Conflicting	PM2_sup BP1 BP4_mod	LBV	PM1_sup BS3	LBV	Conflicting
436	NM_007294.4(BRCA1):c.1974G>C (p.Met658Ile)	10	PV/LPV(0) VUS(2) LBV/BV(8)	0	20	80	Conflicting	PM2_sup BP1 BP4_str	LBV	BP1	VUS	Conflicting
437	NM_007294.4(BRCA1):c.4882A>G (p.Met1628Val)	11	PV/LPV(0) VUS(2) LBV/BV(9)	0	18.1818	81.8182	Conflicting	PM2_sup BP1 BP3 BP4_mod	LBV	BP1 BP6	LBV	Conflicting
438	NM_007294.4(BRCA1):c.2735A>G (p.Lys912Arg)	6	PV/LPV(0) VUS(1) LBV/BV(5)	0	16.6667	83.3333	Conflicting	PM2_sup BP1 BP3 BP4_str	LBV	BS1 BP1	LBV	LBV
439	NM_007294.4(BRCA1):c.3596C>T (p.Ala1199Val)	6	PV/LPV(0) VUS(1) LBV/BV(5)	0	16.6667	83.3333	Conflicting	PM2_sup BP1 BP4_str	LBV	BS1 BP1 BP4 BP6	BV	Conflicting
440	NM_007294.4(BRCA1):c.4766G>A (p.Arg1589His)	6	PV/LPV(0) VUS(1) LBV/BV(5)	0	16.6667	83.3333	Conflicting	PM2_sup BP1 BP4_str	LBV	(PM2_sup) BP1 BP6	LBV	LBV
441	NM_007294.4(BRCA1):c.5005G>T (p.Ala1669Ser)	12	PV/LPV(0) VUS(2) LBV/BV(10)	0	16.6667	83.3333	Conflicting	PM2_sup BP1	VUS	PP3 PM1_sup BS1 BS3	VUS	Conflicting
442	NM_007294.4(BRCA1):c.19C>T (p.Arg7Cys)	7	PV/LPV(0) VUS(1) LBV/BV(6)	0	14.2857	85.7143	Conflicting	PM2_sup BP1 BP4	LBV	PM1_sup BS3	LBV	Conflicting
443	NM_007294.4(BRCA1):c.2006T>C (p.Met669Thr)	7	PV/LPV(0) VUS(1) LBV/BV(6)	0	14.2857	85.7143	Conflicting	PM2_sup BP1 BP4_mod	LBV	PP3 BS1 BP1 BP6	LBV	Conflicting
444	NM_007294.4(BRCA1):c.2207A>C (p.Glu736Ala)	7	PV/LPV(0) VUS(1) LBV/BV(6)	0	14.2857	85.7143	Conflicting	PM2_sup BP1 BP3 BP4_mod	LBV	BP1 BP6	LBV	BV/LBV
445	NM_007294.4(BRCA1):c.398G>A (p.Arg133His)	7	PV/LPV(0) VUS(1) LBV/BV(6)	0	14.2857	85.7143	Conflicting	PP3 PS3 PM2_sup BP1 BS3	VUS	BP1 BP6	LBV	Conflicting
446	NM_007294.4(BRCA1):c.4213A>G (p.Ile1405Val)	7	PV/LPV(0) VUS(1) LBV/BV(6)	0	14.2857	85.7143	Conflicting	PM2_sup BP1 BP4_mod	LBV	PM1_sup BP6_str BP4	LBV	Conflicting
447	NM_007294.4(BRCA1):c.5176A>G (p.Arg1726Gly)	8	PV/LPV(0) VUS(1) LBV/BV(7)	0	12.5	87.5	Conflicting	PM1_sup PM2_sup BP4_str	LBV	PM1_sup BS3	LBV	Conflicting
448	NM_007294.4(BRCA1):c.4410A>T (p.Glu1470Asp)	9	PV/LPV(0) VUS(1) LBV/BV(8)	0	11.1111	88.8889	Conflicting	PM2_sup PM5 BP4_str	LBV	BS1 BP1 BP4	BV	Conflicting
449	NM_007294.4(BRCA1):c.5333A>G (p.Asp1778Gly)	9	PV/LPV(0) VUS(1) LBV/BV(8)	0	11.1111	88.8889	Conflicting	PM2_sup PM5_str	VUS	PM1_sup PM2_sup BS3 BP6	VUS	Conflicting
450	NM_007294.4(BRCA1):c.811G>A (p.Val271Met)	15	PV/LPV(0) VUS(1) LBV/BV(14)	0	6.66667	93.3333	Conflicting	PP5_sup PM2_sup BP1 BP4_str	LBV	BS1 BP1	LBV	BV/LBV
Abbreviations Conflicting, Conflicting classifications of pathogenicity; PV, pathogenic variant; LPV, likely pathogenic variant; LBV, likely benign variant; BV, benign variant; VUS, variant of uncertain significance. CanVIG-UK, BRCA1/BRCA2: CanVIG-UK gene-specific guidance

## Sheet: Supplementary Table S2_Table S3
Table S2. Interpretation Details on Classification Discrepancies of 15 BRCA1 Variants: PV or LPV by VarSome vs. VUS by CanVIG-UK
No.	Variant description	ClinVar data (download Dec. 2022)						VarSome_Interpretation		CanVIG-UK_Interpretation		ClinVar update data (download May.2024)
		Total # of submissions	# of submissions with classification	PV/LPV (%)	VUS (%)	LBV/BV (%)	Classification	VarSome_evidences	Varsome_Classification	CanVIG-UK_evidences	CanVIG-UK_Classification	Classification
45	NM_007294.4(BRCA1):c.5141T>C (p.Val1714Ala)	3	PV/LPV(1) VUS(2) LBV/BV(0)	33.3333	66.6667	0	Conflicting	PP3_mod PP5_sup PM1 PM2_sup PM5	LPV	PM2 PP3 PM1_sup	VUS	Conflicting
87	NM_007294.4(BRCA1):c.5071A>G (p.Thr1691Ala)	6	PV/LPV(0) VUS(5) LBV/BV(1)	0	83.3333	16.6667	Conflicting	PP3 PM1_str PM2_sup PM5_str	PV	PM2 PP3 PM1_sup PM5_sup	VUS	Conflicting
125	NM_007294.4(BRCA1):c.5296A>G (p.Ile1766Val)	5	PV/LPV(0) VUS(4) LBV/BV(1)	0	80	20	Conflicting	PM1 PM2_sup PM5_str BP4	LPV	PM1 PM2 BS3	VUS	Conflicting
158	NM_007294.4(BRCA1):c.4184A>G (p.Gln1395Arg)	4	PV/LPV(0) VUS(3) LBV/BV(1)	0	75	25	Conflicting	PP3_str PM2_sup PM5	LPV	PM2 PP3 BP6_str	VUS	Conflicting
173	NM_007294.4(BRCA1):c.5512G>A (p.Val1838Met)	4	PV/LPV(0) VUS(3) LBV/BV(1)	0	75	25	Conflicting	PP3_mod PM1_str PM2_sup PM5_str	PV	PM1 PM2 PM5_sup	VUS	Conflicting
226	NM_007294.4(BRCA1):c.5087T>C (p.Val1696Ala)	3	PV/LPV(0) VUS(2) LBV/BV(1)	0	66.6667	33.3333	Conflicting	PP3 PM1_str PM2_sup	LPV	PM2 PM1_sup BS3	VUS	Conflicting
227	NM_007294.4(BRCA1):c.5113C>G (p.Leu1705Val)	3	PV/LPV(0) VUS(2) LBV/BV(1)	0	66.6667	33.3333	Conflicting	PM1_str PM2_sup PM5	LPV	PM2 PM1_sup BS3	VUS	Conflicting
233	NM_007294.4(BRCA1):c.5276A>G (p.Lys1759Arg)	3	PV/LPV(0) VUS(2) LBV/BV(1)	0	66.6667	33.3333	Conflicting	PP3_vstr PM2_sup BP1	LPV	PM2 PM1_sup BS3	VUS	Conflicting
234	NM_007294.4(BRCA1):c.5309G>C (p.Gly1770Ala)	3	PV/LPV(0) VUS(2) LBV/BV(1)	0	66.6667	33.3333	Conflicting	PP3 PM1 PM2_sup PM5	LPV	PM1 PM2 PP3 BS3	VUS	Conflicting
243	NM_007294.4(BRCA1):c.67G>C (p.Glu23Gln)	3	PV/LPV(0) VUS(2) LBV/BV(1)	0	66.6667	33.3333	Conflicting	PM1_str PM2_sup PM5	LPV	PM2 PM1_sup BS3	VUS	Conflicting
275	NM_007294.4(BRCA1):c.5365G>T (p.Ala1789Ser)	5	PV/LPV(0) VUS(3) LBV/BV(2)	0	60	40	Conflicting	PP3_mod PM1 PM2_sup PM5	LPV	PM2 PP3 PM1_sup BS3	VUS	Conflicting
350	NM_007294.4(BRCA1):c.5067G>A (p.Met1689Ile)	2	PV/LPV(0) VUS(1) LBV/BV(1)	0	50	50	Conflicting	PM1_str PM2_sup PM5 BP4	LPV	PM2 PM1_sup BS3	VUS	Conflicting
351	NM_007294.4(BRCA1):c.5085T>A (p.Phe1695Leu)	2	PV/LPV(0) VUS(1) LBV/BV(1)	0	50	50	Conflicting	PM1_str PM2_sup PM5 BP4	LPV	PM2 PM1_sup BS3	VUS	Conflicting
356	NM_007294.4(BRCA1):c.5215G>A (p.Asp1739Asn)	2	PV/LPV(0) VUS(1) LBV/BV(1)	0	50	50	Conflicting	PP3_mod PM1_str PM2_sup PM5_str	PV	PM1 PM2 BS3	VUS	Conflicting
364	NM_007294.4(BRCA1):c.5482T>G (p.Cys1828Gly)	2	PV/LPV(0) VUS(1) LBV/BV(1)	0	50	50	Conflicting	PP5_mod PS3_vstr PM2_sup BP1 BP4	LPV	PM2 PM1_sup BS3	VUS	Conflicting
Abbreviations Conflicting, Conflicting classifications of pathogenicity; PV, pathogenic variant; LPV, likely pathogenic variant; LBV, likely benign variant; BV, benign variant; VUS, variant of uncertain significance. CanVIG-UK, BRCA1/BRCA2: CanVIG-UK gene-specific guidance
Table S3. Interpretation Details on Classification Discrepancies of 14 BRCA1 Variants: VUS by VarSome vs. LPV by CanVIG-UK
No.	Variant description	ClinVar data (download Dec. 2022)						VarSome_Interpretation		CanVIG-UK_Interpretation		ClinVar update data (download May.2024)
		Total # of submissions	# of submissions with classification	PV/LPV (%)	VUS (%)	LBV/BV (%)	Classification	VarSome_evidences	Varsome_Classification	CanVIG-UK_evidences	CanVIG-UK_Classification	Classification
4	NM_007294.4(BRCA1):c.5408G>C (p.Gly1803Ala)	5	PV/LPV(4) VUS(1) LBV/BV(0)	80	20	0	Conflicting	PP5_sup PM2_sup BP1 BP4	VUS	PS3(splicing_abnormal) PP5_mod PM2 PM1_sup	LPV	PV/LPV
23	NM_007294.4(BRCA1):c.247G>T (p.Val83Phe)	2	PV/LPV(1) VUS(1) LBV/BV(0)	50	50	0	Conflicting	PP3 PM2_sup BP1	VUS	PS3 PM2 PP3 PS4_sup	LPV	Conflicting
25	NM_007294.4(BRCA1):c.4970T>C (p.Leu1657Pro)	2	PV/LPV(1) VUS(1) LBV/BV(0)	50	50	0	Conflicting	PP3_mod PP5_sup PM1_sup PM2_sup	VUS	PS3 PM2 PP3	LPV	Conflicting
26	NM_007294.4(BRCA1):c.5003T>C (p.Phe1668Ser)	2	PV/LPV(1) VUS(1) LBV/BV(0)	50	50	0	Conflicting	PP3_mod PM2_sup BP1	VUS	PS3 PM2 PP3	LPV	Conflicting
27	NM_007294.4(BRCA1):c.5236C>G (p.His1746Asp)	2	PV/LPV(1) VUS(1) LBV/BV(0)	50	50	0	Conflicting	PP3_mod PM1 PM2_sup	VUS	PS3 PM2 PP3	LPV	Conflicting
28	NM_007294.4(BRCA1):c.5254G>A (p.Ala1752Thr)	4	PV/LPV(2) VUS(2) LBV/BV(0)	50	50	0	Conflicting	PP3 PP5_sup PM1 PM2_sup	VUS	PS3 PM2	LPV	Conflicting
35	NM_007294.4(BRCA1):c.5561T>C (p.Leu1854Pro)	2	PV/LPV(1) VUS(1) LBV/BV(0)	50	50	0	Conflicting	PP3_mod PM2_sup BP1	VUS	PS3 PM2 PP3	LPV	Conflicting
36	NM_007294.4(BRCA1):c.56A>C (p.Gln19Pro)	2	PV/LPV(1) VUS(1) LBV/BV(0)	50	50	0	Conflicting	PP3 PM1 PM2_sup	VUS	PS3 PM2 PP3	LPV	Conflicting
42	NM_007294.4(BRCA1):c.286G>C (p.Asp96His)	3	PV/LPV(1) VUS(2) LBV/BV(0)	33.3333	66.6667	0	Conflicting	PP3_mod PM2_sup PM5	VUS	PS3 PM2 PP3	LPV	Conflicting
43	NM_007294.4(BRCA1):c.32T>G (p.Val11Gly)	3	PV/LPV(1) VUS(2) LBV/BV(0)	33.3333	66.6667	0	Conflicting	PP3 PM1_sup PM2_sup	VUS	PS3 PM2 PP3	LPV	Conflicting
46	NM_007294.4(BRCA1):c.5191G>A (p.Glu1731Lys)	3	PV/LPV(1) VUS(2) LBV/BV(0)	33.3333	66.6667	0	Conflicting	PP3_mod PP5_sup PM2_sup BP1	VUS	PS3 PM2	LPV	Conflicting
52	NM_007294.4(BRCA1):c.5288G>T (p.Gly1763Val)	4	PV/LPV(1) VUS(3) LBV/BV(0)	25	75	0	Conflicting	PP3_mod PM1 PM2_sup	VUS	PS3 PM2 PP3	LPV	Conflicting
53	NM_007294.4(BRCA1):c.5522G>C (p.Ser1841Thr)	4	PV/LPV(1) VUS(3) LBV/BV(0)	25	75	0	Conflicting	PP3 PM1 PM2_sup	VUS	PS3 PM2	LPV	Conflicting
54	NM_007294.4(BRCA1):c.83T>C (p.Leu28Pro)	5	PV/LPV(1) VUS(4) LBV/BV(0)	20	80	0	Conflicting	PP3_str PM2_sup BP1	VUS	PS3 PM2 PP3 BP6	LPV	Conflicting
Abbreviations Conflicting, Conflicting classifications of pathogenicity; PV, pathogenic variant; LPV, likely pathogenic variant; LBV, likely benign variant; BV, benign variant; VUS, variant of uncertain significance. CanVIG-UK, BRCA1/BRCA2: CanVIG-UK gene-specific guidance
